# Supplementary material for: Microbial tapestry of the Shulgan-Tash cave (Southern Ural, Russia): influences of environmental factors on the taxonomic composition of the cave biofilms
Source: Environ Microbiome. 2023 Nov 21;18:82. doi: 10.1186/s40793-023-00538-1 (PMC10662634; doi:10.1186/s40793-023-00538-1)
Supplement: Supplementary file 2 — Additional file 2 Characteristics of the biofilm morphotypes [file 40793_2023_538_MOESM2_ESM.xlsx]

## Sheet: Tabelle1
	Characteristics of the biofilm morphotypes
	Type of the biofilm	Samples	Distance from the cave entrance (m)	Colony diameter, mm	Middle of the colony color / Colony edge color	Structure and appearance*	Substrates**	Humidity ***
1	“Azurite”	S148-S153	110-230 m (1stfloor)	2-10	Yellow / Blue	3d ramose	ST, M, LM	1
2	“BrownWhite”	S43-S46	110-220 m (1st floor)	10-20	Brown / White	2d fold	ST	4
3	“WhiteYellowEdge”	S154-S157	180-190 m (1stfloor)	1-2	Yellow / White	2d leaf-shape	M	4
4	“WhiteRhizoidThin”	S91-S94	175-320 m (2ndfloor)	2-7	White	3d ramose	ST, M, LM	2
5	“Gray1Floor”	S67-S70	185-195 m (1st floor)	10-20	Light gray (in young colonies), dark gray (in old colonies)	2d leaf-shape	M, M+Cl	4
6	“Olive”	S1, S97-S99	200-320 m (2ndfloor)	2-7	Olive green	3d ramose	LM, ST, M	1
7	“WhiteRhizoidFlat”	S61-S64	205-325 m (1st floor)	3-10	White	2d leaf-shape	LM, ST, M	1
8	“Coralline”	S49-S52	210-320 m (1st floor)	2-7	White, cream	3d сoral-like	Cl, M+Cl, ST+ Cl	1
9	“WhiteWavyEdge”	S79-S82	220 m (1st floor)	10-20	White (gray in old biofilms)	2d fold	ST, M	2
10	“WhiteRhizoidDense”	S85-S88	210-220 m (1st floor)	5-10	White	3d ramose	LM, ST, M	2
11	“Gray2Floor”	S103-S106	300-320 m (2ndfloor)	10-20	Light gray (in young colonies), dark gray (in old colonies)	2d leaf-shape	M, M+Cl	4
12	“CaveCurd”	S2-S8	300-450 m (2ndfloor)	10-20	White, yellowish	3d gran	LM, ST	3
	* Morphology: 3d – three-dimentional, 2d – flattened; cor – voluminous, coral-like; gran – voluminous, curdled-microgranular; fold – flat, folded-leaf-like; leaf – flat, leaf-shaped
	**Substrates: ST – calcite speleothems, M – altered (micritized) limestone, M+Cl – altered micritized limestone with clay admixtures, LM – unaltered limestone, Cl – clay deposits, ST+Cl speleothems with clay interlayers
	*** Humidity was estimated according to a conditional 4-point gradation, where 1 is capillary-film moisture, and 4 is gravitational water runoff of along the wall (data of 3-years of observations)
	1 – Abundant, permanent with trickling drips
	2 – Foamy profuse
	3 – Continuous filmy and capillary
	4 – Alternating filmy and capillary
