# Supplementary material for: Microbial tapestry of the Shulgan-Tash cave (Southern Ural, Russia): influences of environmental factors on the taxonomic composition of the cave biofilms
Source: Environ Microbiome. 2023 Nov 21;18:82. doi: 10.1186/s40793-023-00538-1 (PMC10662634; doi:10.1186/s40793-023-00538-1)
Supplement: Supplementary file 3 — Additional file 3 Predicted pathway abundance [file 40793_2023_538_MOESM3_ESM.xlsx]

## Sheet: EC_pathway_abundance
Pathway	Description	S2	S5	S6	S7	S103	S104	S105	S106	S148	S150	S152	S153	S154	S155	S156	S157	S43	S44	S45	S46	S49	S50	S51	S52	S61	S62	S63	S64	S67	S68	S69	S70	S79	S80	S81	S82	S85	S86	S87	S88	S91	S92	S93	S94	S1	S97	S98	S99
PWY-3781	aerobic respiration I (cytochrome c)	198902	241183	190700	185923	226105	256912	274634	180488	240460	124749	206785	213904	286396	212283	59158.9	315124	255030	281558	308096	279723	277957	293262	333986	347599	370283	286181	418359	385466	384238	390130	390725	373615	429339	278437	253887	110192	109462	285743	237911	194237	179771	314406	178580	243972	72170	175575	147059	209277
PWY-7111	pyruvate fermentation to isobutanol (engineered)	96643.8	121000	88928.6	87207.7	106913	127572	137894	88010.8	137369	69646.8	118834	122911	160099	119490	33363.9	170797	135779	154382	169582	155471	159907	171094	194695	204109	194883	149603	218803	198618	215894	216816	214985	209716	246670	158160	144444	57107.7	61352.5	152947	128812	105091	99583.8	177161	100043	136030	38258.1	94114.5	78541.4	113106
PWY-5101	L-isoleucine biosynthesis II	103786	126850	96478.2	94936.9	111842	128355	139134	90541.5	130488	65585.4	113492	116430	154014	115002	32071	165516	132477	149115	163551	149521	152344	162685	184733	192944	192805	147820	215888	196947	207664	209999	207833	201834	236957	151754	139166	57393.9	59129.1	149211	125350	102090	96835.4	171125	97012.4	131932	37717.6	92170.5	76998.4	110505
BRANCHED-CHAIN-AA-SYN-PWY	superpathway of branched amino acid biosynthesis	95485.5	116045	87118.5	86486.6	106102	122431	132956	85916.5	125194	61217.9	110142	111965	147247	110035	30804.5	153996	126490	143079	156325	143054	149287	158915	178612	186726	185388	141330	207159	189168	199315	198564	198874	194248	232108	145857	134965	55329.1	57877.7	142636	121050	98732.2	95102.3	168210	95411.5	129855	36169.8	89782	74286.5	107499
ILEUSYN-PWY	L-isoleucine biosynthesis I (from threonine)	97611.8	119930	90654.3	89326.5	104422	120066	130078	84612.7	123911	62391.8	107692	110685	146792	109608	30553.2	157647	125528	141797	155439	142371	144839	154757	175991	184001	180821	138828	202772	184266	197114	199575	197198	191574	224446	143970	131711	53831.2	55824.3	140608	118062	96069.3	91205.6	161520	91467	124363	35383.2	86735.6	72419.5	104073
VALSYN-PWY	L-valine biosynthesis	97611.8	119930	90654.3	89326.5	104422	120066	130078	84612.7	123911	62391.8	107692	110685	146792	109608	30553.2	157647	125528	141797	155439	142371	144839	154757	175991	184001	180821	138828	202772	184266	197114	199575	197198	191574	224446	143970	131711	53831.2	55824.3	140608	118062	96069.3	91205.6	161520	91467	124363	35383.2	86735.6	72419.5	104073
TCA	TCA cycle I (prokaryotic)	81415	99880.6	78523.8	77231	95939.9	110903	120546	77641.9	111096	55718.1	96709.5	99149.7	130315	96852.8	27095.7	138718	113148	124884	137283	124999	129532	137307	154111	160900	167938	128880	188792	174620	176005	176413	176676	171436	201580	127108	117547	49097.2	51776.2	130057	109343	88399.8	84061.6	147997	83814.2	114551	32792	80675.7	67233.7	96304.6
PWY-5103	L-isoleucine biosynthesis III	85975.3	104435	81035.9	79494	96379.3	111011	119877	77693.3	109823	54245.2	96099.8	97886.2	128686	96009.8	26907.3	135967	111326	124820	136715	124709	129418	137769	154859	161849	165366	126374	185201	169444	175000	174615	174909	170248	201992	127429	117750	48913.6	50908.2	127694	107607	87682	83409.8	147001	83432.9	113642	32235.6	79565.3	66097.6	95154.3
PWY-6969	TCA cycle V (2-oxoglutarate:ferredoxin oxidoreductase)	79721.8	96995.6	73836.1	74104.1	95697.7	110372	120060	77584.4	111022	55769.5	96612.6	99440.7	130201	96771.3	27062.8	138596	112317	124476	136723	124422	129885	137596	154648	161426	166731	127391	186889	172623	175628	175818	176168	171130	201410	127175	117476	49164	51640.3	127906	108319	87339.4	83903.7	147862	83709.1	114420	32615.7	80259.5	66729	95760.9
NONOXIPENT-PWY	pentose phosphate pathway (non-oxidative branch)	81520.2	94192.3	71977.8	72818.8	94334.8	108018	117353	76378.9	109021	54251.8	95306.7	97507.1	130415	97141.7	27064.6	138835	111041	125606	136505	124564	127949	136064	152444	160279	160395	121856	179568	165007	173105	173145	174231	168801	201043	127863	117518	49604.7	50035.4	122901	105287	85009.7	83019.3	146436	83131.9	113313	31617.2	78061.4	64379.5	93331.3
PWY-7208	superpathway of pyrimidine nucleobases salvage	74598.5	90741.3	72285.2	70609.9	90961.7	107042	115160	73683.9	107877	52651.6	94154.3	95723.7	124582	93071.1	26061.4	129396	108030	120427	131650	120292	127127	134956	150287	157247	159992	121946	179560	164901	169266	166851	169302	165142	197751	122808	114288	46878.6	50381.5	124270	105654	85839.1	82369.5	145113	82349.7	112367	31337.1	78392	64629.2	93450.5
REDCITCYC	TCA cycle VIII (helicobacter)	11105.9	29053.9	13618.8	18437.1	60802.2	91565.6	99566.1	56482	112339	55028.5	98548.3	101657	130471	97006.8	27228.3	132858	109915	124885	136444	125232	135046	143057	159504	166736	155780	117567	174465	157040	176281	172361	175019	171461	206759	126976	118563	44891.8	52232	121762	105726	85300.6	84950.8	150816	85190.7	116352	30891.4	79221.8	64645.4	94747.5
PWY-7229	superpathway of adenosine nucleotides de novo biosynthesis I	83091.2	100006	79554.7	77584.1	92837.1	106453	114652	74349.3	99199.1	49344.3	86696.5	87810	117722	87881	24549.9	126030	103455	113237	124368	113200	115643	122850	137613	144014	156256	119497	175354	162155	159252	159756	160369	154973	181822	115258	106513	45481.8	46653.9	120096	100326	82165	76569.4	133952	76173.5	103961	30272.9	74185.2	61862.6	88356.6
PWY0-1586	peptidoglycan maturation (meso-diaminopimelate containing)	48404.8	55660.9	64462.9	57846.3	68008.5	92922.8	94369.4	55526.9	113318	52574.5	98570.8	100265	117091	88026.9	24810.8	111156	96628	114094	123783	115034	141698	149362	164994	174074	140991	111162	163800	145623	167337	149329	169396	162542	204436	121747	113864	37975.4	51970.5	125424	106401	87571.8	82835.8	149229	84046.2	114590	28510.7	76627.3	62136.9	91609.8
PWY-7228	superpathway of guanosine nucleotides de novo biosynthesis I	73063.2	88776.8	70436.7	68906.6	86356.3	102013	109949	70015	101258	49790.2	88903.2	90070	119025	89033.7	24894.7	124618	102980	114299	125252	114498	119291	126728	141812	147941	153756	117382	172189	159117	161139	159393	161555	156795	186301	116728	108338	44410.6	47443.1	118852	100295	81835.7	77619.5	136698	77592.2	105817	29904.7	74084.2	61503.8	88433.1
PENTOSE-P-PWY	pentose phosphate pathway	64634.4	78084.9	63411.9	61383.1	77863.9	94668.8	101527	63414.8	102165	49356.1	91575.7	93652.6	119805	89762.8	25186.5	119986	96993.4	110018	121137	111883	127217	134920	150641	157961	145666	110896	164426	150027	163108	158177	164228	158895	193612	118688	110368	41964.8	49138.3	117075	100490	81996.1	79149.2	141086	79474.9	108535	28653.2	73758.3	60631.1	88146.9
PWY-5667	CDP-diacylglycerol biosynthesis I	90418.3	106925	85184.7	82731.3	97008.8	109591	115901	76633.9	97385.1	48052	85494.4	86328.1	112220	84044.5	23516.3	121656	109267	118600	128820	116466	114384	121718	134966	141398	148519	114399	169540	154797	153386	150795	154711	149707	176656	109644	101291	42643.9	45574.3	114578	95872.9	78029.4	73278.9	129104	72918.6	99979.8	27795.3	70687.9	58373.8	84345.8
PWY0-1319	CDP-diacylglycerol biosynthesis II	90418.3	106925	85184.7	82731.3	97008.8	109591	115901	76633.9	97385.1	48052	85494.4	86328.1	112220	84044.5	23516.3	121656	109267	118600	128820	116466	114384	121718	134966	141398	148519	114399	169540	154797	153386	150795	154711	149707	176656	109644	101291	42643.9	45574.3	114578	95872.9	78029.4	73278.9	129104	72918.6	99979.8	27795.3	70687.9	58373.8	84345.8
PWY-7220	adenosine deoxyribonucleotides de novo biosynthesis II	77799.8	92753.4	75757.9	73749.8	87955.8	102473	109857	70592.6	97819.4	48235	85673.2	86958	114796	85729.1	23988.2	121837	100439	110448	121274	110540	115367	122398	136996	143024	151168	115836	169972	157266	156442	155597	157546	152095	179763	112882	104588	43515.2	46232.2	117275	98261.2	80381.2	75246.1	132263	74993.8	102438	29258.3	72463	60241.2	86291.1
PWY-7222	guanosine deoxyribonucleotides de novo biosynthesis II	77799.8	92753.4	75757.9	73749.8	87955.8	102473	109857	70592.6	97819.4	48235	85673.2	86958	114796	85729.1	23988.2	121837	100439	110448	121274	110540	115367	122398	136996	143024	151168	115836	169972	157266	156442	155597	157546	152095	179763	112882	104588	43515.2	46232.2	117275	98261.2	80381.2	75246.1	132263	74993.8	102438	29258.3	72463	60241.2	86291.1
PWY-6126	superpathway of adenosine nucleotides de novo biosynthesis II	79984.7	96383.2	76743.5	74828.1	90070.4	103231	111173	72117.7	96400.9	47922.5	84217.9	85325	114113	85199.2	23804.9	122040	100274	109858	120615	109781	112311	119310	133597	139764	151498	115794	169961	157237	154485	154819	155482	150376	176598	111809	103396	44143.1	45306.5	116448	97326.8	79633	74364	130102	73987.4	100982	29367.7	72010.8	60018	85764.4
PWY-7219	adenosine ribonucleotides de novo biosynthesis	81706.8	99308.1	77500.9	75658.5	91724.2	103808	112181	73305.4	95398.1	47702.7	83195.6	84163.9	114104	85159.7	23754.8	122595	100469	109714	120439	109598	110137	117149	131260	137648	151752	115765	169966	157441	153060	154254	153976	149124	174298	111098	102532	44643.6	44637.2	115836	96637.6	79113.9	73720.5	128527	73251.8	99918.4	29451	71682.5	59854.5	85375.4
PWY-6125	superpathway of guanosine nucleotides de novo biosynthesis II	71624.8	86892.4	69187.6	67495.5	84182.6	99190.5	106536	67965	98004.2	48212.1	85922.4	87103.5	115114	86091.5	24075.6	120741	99514.7	110416	120904	110556	115239	122424	136957	142906	148047	113212	166596	152992	155966	154433	156395	151777	179610	112376	104207	42762.4	45941.1	115404	97068.8	79329.1	74908.7	131722	74705.4	102050	28747.2	71858.1	59542.7	85682.1
PWY-3001	superpathway of L-isoleucine biosynthesis I	82064.4	96080.5	75207.1	74699.5	84873.2	90728.5	100024	67098.1	98228.1	47822.2	86338.4	87904.5	115860	86647.4	24221.9	121653	103089	114014	122450	111979	116878	124237	139194	145215	141277	106457	156561	144723	155149	154638	156163	151079	181738	113847	105625	43574.3	45053.5	105917	92257.9	74383.4	74489.7	131935	74762.8	101922	27829.9	68982.8	56936.2	82663.7
PWY-7221	guanosine ribonucleotides de novo biosynthesis	67949.6	83556.5	65172	63889	82543.6	97593.5	105553	67156.9	98244.2	48318.2	86238.4	87288.1	115434	86425.7	24153	120212	99484.3	110912	121366	111040	115154	122450	136951	142842	148235	112809	165529	152968	155678	153734	155614	151656	180538	113074	105076	43096.2	45727.9	114108	96593.8	78624.3	75184.7	132354	75234.3	102510	28930.5	71533.9	59349.2	85480.9
PWY-6122	5-aminoimidazole ribonucleotide biosynthesis II	75385.6	90194.1	70845.2	69782.2	80729.2	93259.5	102647	65608.3	98107.3	48304.4	85957.6	86923.6	114377	85405.7	23904.2	119656	98345.6	110343	120682	110266	115122	122440	136566	142958	144834	112200	163572	150417	155042	154176	155581	150769	180085	113536	104783	42962.4	45762.6	114076	96565.4	78954.3	74464.7	131107	74459.5	101563	28725.9	70683.8	58985.1	84677
PWY-6277	superpathway of 5-aminoimidazole ribonucleotide biosynthesis	75385.6	90194.1	70845.2	69782.2	80729.2	93259.5	102647	65608.3	98107.3	48304.4	85957.6	86923.6	114377	85405.7	23904.2	119656	98345.6	110343	120682	110266	115122	122440	136566	142958	144834	112200	163572	150417	155042	154176	155581	150769	180085	113536	104783	42962.4	45762.6	114076	96565.4	78954.3	74464.7	131107	74459.5	101563	28725.9	70683.8	58985.1	84677
PWY-5659	GDP-mannose biosynthesis	79116.9	91933.9	74468.6	73435.2	87810.8	100642	108575	70999.1	95227.8	47341.7	83269.9	84167	114324	85405.6	23751	123109	99649.1	110526	120569	109760	110427	117257	131508	137589	146697	111592	164482	151556	152664	153455	154497	149013	174641	112821	103277	45335.1	43948.9	111794	94351.4	76550.8	73682.2	128300	73224.9	100074	28699.1	70810.5	58701.7	84348.1
PWY0-162	superpathway of pyrimidine ribonucleotides de novo biosynthesis	79113	94663	76439	74530	88964.2	101343	109106	70998.5	94097.9	46985.7	81983.8	82873	111022	82844.5	23151.3	119518	97954.4	106862	117263	106574	108219	115007	129001	134680	148195	113528	166692	153778	150776	151566	152185	146796	171291	108898	100476	43507.5	44193.8	114462	95583.8	78000.8	72442.4	126165	71849.3	98128.2	28808.5	70578.1	58925.8	84068.7
PWY-841	superpathway of purine nucleotides de novo biosynthesis I	73862.5	89523.8	71729.3	69704.1	82673.3	95930.8	103778	66667.1	94361.8	46666.4	82561.9	83625.7	110844	82809.7	23155	117240	96371.6	106506	116814	106609	110342	117275	131197	137126	143716	110378	161859	148944	150336	149771	150799	146197	172685	108674	100514	41825.9	44207.3	111934	94001.4	76866.2	72139.3	126581	71883.9	98188.4	28059.9	69344	57747.8	82764.3
ARGSYNBSUB-PWY	L-arginine biosynthesis II (acetyl cycle)	66251.5	85271.8	69559.8	66084.9	83883.9	96915.3	104900	67017.3	95054.2	46954.6	82986.3	84930.6	109761	81714.7	22958.2	114395	94838.7	105797	115555	105128	112432	119326	132765	139603	144494	111048	163148	149601	149883	147343	148762	146469	174307	108603	100642	41485.6	44907	112568	95437.2	77261.5	73001.9	128387	72882.2	99367.6	28192.6	70162	58030.7	83725.7
PWY-6121	5-aminoimidazole ribonucleotide biosynthesis I	75016.8	91488.9	74568.4	71993.8	78872.2	91703.3	100300	64128.7	94847.6	46867	83109.2	83931.1	110924	82823.9	23174.1	117151	95765.3	106816	117181	106946	111001	118134	131950	137850	141091	109377	159368	146658	150829	150283	150661	146270	174059	109909	101352	41657	44212.7	110674	93527.6	76502.4	72001.7	126626	71947.1	98185.3	27981.6	68524.8	57273.2	82088.2
SER-GLYSYN-PWY	superpathway of L-serine and glycine biosynthesis I	69225.5	87504.7	66458.9	65604.1	79660.2	92427.5	100639	65088.6	96358.4	49295	82982.8	86154.5	113487	83687.5	23369.9	120220	96646	107734	118301	107343	111557	118559	132952	140070	141945	108714	159544	146332	151242	151102	150801	146509	174235	111292	101202	42568	43602.8	109378	92646.2	75385.3	71938.2	126226	71814.9	97784.8	27766.1	68404.9	56923.6	81946.8
PWY-5686	UMP biosynthesis	79623.1	94714.7	76808.4	75005.9	87775.2	99828.4	107490	69978.4	91897.7	46053.1	80022.2	80744.6	108939	81246.8	22693.5	118059	96383.7	104675	114999	104400	105157	111781	125590	131091	145903	111973	164327	151484	147985	149523	149670	144008	167031	106725	98195.8	42832.2	43210	112743	94010.7	76793.1	70761.1	122958	70062.6	95704.5	28325.9	69266.9	57942	82511.8
GLYCOLYSIS	glycolysis I (from glucose 6-phosphate)	58916.2	76164.1	65727.2	61267.3	77308.8	93775.3	99705.1	62985	95067.8	47767.4	82625.7	85492.5	108796	81095.6	22738.8	113527	95542.8	106002	116414	106458	111718	118499	132895	139471	139065	106012	156825	143734	148143	145337	147379	144441	172028	107545	99295.9	39307.6	44021.6	109717	92199	75328.2	71263.4	126021	71265.5	97418.8	27094	68226.1	56398.6	81361.4
DTDPRHAMSYN-PWY	dTDP-L-rhamnose biosynthesis I	69533.1	82505.8	65166.6	64354	81426.3	94254	101238	65243.2	92647.8	45607.3	80469.4	83073.4	108297	80257.2	22545.5	113339	94608.9	106402	114781	104762	109352	115651	129192	136065	140144	107053	158010	144786	145470	143867	146283	142453	170292	105822	98477.1	41399.4	43451.4	107321	91757.4	73392	70704.8	124944	70831.5	96740.4	27281.9	68159.2	56068.1	81163.5
PWY-5913	TCA cycle VI (obligate autotrophs)	56683.4	60593.5	60080.7	56309.4	59338.6	82902.9	85908	49800.9	101715	47837.5	89465.1	91055.3	105927	79891.8	22591	100441	90765.5	102265	113558	105298	125512	133000	146269	154306	132438	101799	150821	138107	151808	139641	151442	147511	185355	108919	102532	32760.2	47757.2	111090	94526.4	78191.8	74396.4	135088	75364	103300	25649.3	68138.7	55753	81335.9
ANAGLYCOLYSIS-PWY	glycolysis III (from glucose)	70585	85860.2	67679.1	65902.2	80798.2	94138.8	100939	65154.8	92664.1	45941.2	80613.7	82310.2	108144	80651.7	22552	114118	94309.9	104697	114621	104736	108300	115031	128809	134999	138359	105394	155923	142779	146288	145509	146394	142600	168275	105801	97766.5	40937.7	42853.6	107750	90610.9	74133.1	70396.1	123575	70145.8	95821.9	26986.3	67651	55856.1	80504.3
P108-PWY	pyruvate fermentation to propanoate I	57885.6	59131.2	40518.4	46063.1	67300.4	80669.2	88333	56133.4	96681	46311.1	86493.5	88555.6	114657	85571.9	23911.5	115066	93407.7	110679	120152	110606	120194	127498	143090	149935	130516	99457.6	145189	131852	153308	149470	156034	150677	182883	113451	105488	41577.5	44259.8	101596	88407.7	71911.6	73683.6	131516	74517	101551	26073.3	66723.8	54208.5	80280
P42-PWY	incomplete reductive TCA cycle	52999.3	82647	48051.6	51795.5	81324.9	73874.7	84418.3	63977.1	97203.7	45989.6	87260.3	89059.8	111256	83274.8	23403	106114	93059.4	107427	116550	107504	120680	128155	142202	149503	127625	95116.5	142440	126792	150837	144159	147987	147800	184966	112043	104915	39230.4	45197	100155	89036.6	72633.9	74712.8	133567	75486.3	102523	25664.1	66893.5	53901.3	80536.5
GLUCONEO-PWY	gluconeogenesis I	52824.5	69925.6	63117.1	57122.2	68589.3	87620.8	93694.1	57788.5	96749.5	48682.7	83892.6	87508.1	108827	80919.1	22721.8	111765	94238.7	106348	116788	106828	114351	121213	135916	142740	135854	103468	152752	139988	149093	144399	148213	145400	174773	108908	100583	38413.4	44353.9	107614	91733.9	74731.2	71722.1	127607	72104.8	98408.8	26737.8	67641.3	55647.8	80837.9
PWY-2942	L-lysine biosynthesis III	72623.1	86150	67763.7	66860.1	77939.8	90067.4	97337.7	62752	91074.7	45482.7	79097.3	80551	108454	80801.6	22511.4	115240	93166.7	103040	112662	103332	105334	111795	125402	131039	134361	103937	152628	139532	144449	144727	145524	140337	164312	103801	95788.4	39903.1	41980.7	106274	89033.6	72712.6	68387.3	120018	68066.5	92978.7	26381	65650.2	54581.2	78422.8
UDPNAGSYN-PWY	UDP-N-acetyl-D-glucosamine biosynthesis I	70064.7	82911.9	65006.7	64148.2	81261.8	94047.6	100427	65169.5	90540.7	44454.2	79166.5	80443.9	105872	79244.7	22195.3	111510	90726.4	101466	110819	101204	106613	113216	126745	132744	136385	103870	153935	140066	143717	141657	143946	140030	165370	103613	95836.7	40056.8	42393.9	106163	89548.1	73585.6	69285.8	121543	68864.1	94263.2	26410.6	67038.3	55208.3	79714.6
PWY-5189	tetrapyrrole biosynthesis II (from glycine)	65313.8	79811.7	63855.5	62002.3	72853.2	86135.3	94472.2	59736.8	92221.1	45097	80916.4	82015.5	106100	79309.3	22242.1	109035	91554.3	102420	112274	102815	109117	115893	129222	135212	134856	104139	152289	140655	144750	142425	144780	140998	169654	105662	97966	38822.3	43264.7	107398	90652	74305	70080.9	123901	70202.2	95772.3	26709.4	66290.1	55119.6	79365.9
PWY-6387	UDP-N-acetylmuramoyl-pentapeptide biosynthesis I (meso-diaminopimelate containing)	59706.7	72804.2	61350.9	59300.2	78213.1	91969.8	97788.7	62680.1	92145.7	44919.7	80829.4	81975.6	106289	79683.8	22324.1	110167	91338.8	102009	111446	102063	109162	115987	129251	135282	135762	103664	153480	139386	145529	142716	145554	141725	168387	104259	96796.3	38978.4	43339.3	107723	90517.3	73065	70080.5	123320	69803.8	95604.8	26342	67310.3	55258	80115.3
CALVIN-PWY	Calvin-Benson-Bassham cycle	64917.8	77959.2	54665.3	58840.4	82201.5	93248.9	101254	66083.4	90713.7	45688.5	78897.5	80899	106228	79021.9	22097	113974	92400.1	102076	112236	101855	105062	111650	125064	130778	138645	105412	154898	143394	143763	143686	143760	140124	164940	104460	96488.5	40969.1	41806.7	105262	89198.8	72011.7	68915.9	121095	68854.3	93859.1	27094.1	66081.6	54934.2	78851.1
PWY-7211	superpathway of pyrimidine deoxyribonucleotides de novo biosynthesis	60954.7	77480.9	67373	63003.3	72960.7	90517	96006.5	59053.4	89848.3	43551.1	79515.5	79997.5	105076	78732.8	22041.1	108073	91060.7	100572	110591	101280	107622	114457	127793	133496	136595	104920	154238	142248	144221	140982	143719	139960	166923	103297	96089.5	36840.3	42787.3	108504	90670.4	74613.5	69250.5	122157	69231.3	94574.2	26296.3	66098.2	54771.2	78954.8
PWY-5484	glycolysis II (from fructose 6-phosphate)	49655	66665.1	57690.2	55451.6	70415.4	88750.2	93692	57928.7	94422.1	47588.7	81887.5	85321.1	105552	78637.5	22124.9	108759	92647.3	102923	113465	103944	111533	118286	132472	138891	133750	102217	151180	138561	144923	140318	143514	141246	169973	105316	97296.5	36404.8	43711.1	107515	90326.4	73860.5	69586.4	124130	69908.9	95558.1	26072.1	66195.2	54746.9	79075.4
PWY-5188	tetrapyrrole biosynthesis I (from glutamate)	69722.2	84533.9	66173.4	64508	75856.9	88222.2	96432.9	61869.3	90157.6	44900	78584.8	80176	104801	78122.3	21791.3	110055	91202	101579	111365	101714	105128	111442	125563	131519	134889	103954	151988	140424	141975	141626	142436	138408	164450	104069	95931.4	39465	41843.1	105687	88691.7	73008.8	68287.6	120184	68250.6	93008.9	26645.6	65159.2	54418.3	77949.4
OANTIGEN-PWY	O-antigen building blocks biosynthesis (E. coli)	63790.2	77356.2	63778.1	62376.2	77262.6	90293.1	96605.5	61940.7	89243.1	43319.7	78175.5	79470.1	104068	77703.4	21799	107401	89706	100436	109631	100214	106232	112591	125592	131817	134217	102692	151716	138448	141188	138522	141701	137957	164491	102068	94811.6	38689.2	42255.8	105089	88952.7	72029.6	68529.4	120745	68344.3	93497.9	26005.6	65806.2	54304.8	78430.5
PWY-5097	L-lysine biosynthesis VI	70439.6	84246.3	66772.1	65575.3	75767	87731.3	94796.5	61016.2	89546.7	44565.8	77834.9	79208	105616	78703.9	21983.6	111757	90822.5	100317	109867	100770	103729	110140	123139	128842	131639	101896	149713	136749	141748	141572	142723	137668	161597	101638	93843.4	38626.1	41398.1	104783	87651.9	71678.4	67215.5	117980	66871.7	91459.7	25837.8	64575.2	53673.1	77101.1
PWY-6386	UDP-N-acetylmuramoyl-pentapeptide biosynthesis II (lysine-containing)	55222.5	67749.6	58980.8	56956.8	75533.3	90476.8	95804.3	60543.4	90866.8	43890.1	79786.5	81036.4	103582	77752.7	21795	105575	88959.6	100092	109290	100081	108799	115739	128436	134763	134153	102079	150774	137965	142570	137811	142348	138810	167158	102571	95586.7	37244.5	43023.4	105166	89414.2	71895	69334	122718	69362.5	94933.1	25969.5	65868	54098	78442.1
GLUTORN-PWY	L-ornithine biosynthesis	61985.6	77438.3	66387.2	63580.6	74273.5	86583.3	94018	59696.6	90038.8	44308.2	78869.3	79984	103606	77466.4	21689	107311	89412.6	99313.1	108617	99505.6	105918	112575	124366	130890	132444	102778	151204	137552	141931	139508	142574	138492	164093	101763	94181.8	37857	42535.6	107190	89899.4	72359.7	68297.1	119833	67935.1	92977.2	26006	65834.9	54536.5	78705
PEPTIDOGLYCANSYN-PWY	peptidoglycan biosynthesis I (meso-diaminopimelate containing)	59658.9	72855.5	61399.2	59298.7	77502.6	90715.6	96522.9	62056.2	89991.2	44012.9	78835.7	79971.1	103874	77855.3	21805	108175	89597.1	99749.7	109065	99778	106247	112814	125780	131602	133561	102010	150919	137332	142219	139764	142326	138479	164278	101963	94646.5	38458.7	42294.6	105663	88640.8	71496.8	68474.2	120373	68180.9	93376	25906.4	65887.3	54184.7	78407.4
PANTO-PWY	phosphopantothenate biosynthesis I	62673.2	76712	61409.9	59544.1	70226.1	84886.6	92034	57091.5	91632.5	44537.3	80365.7	81692.5	103775	77984.8	21798	105894	89956.3	101167	110862	101728	108631	115542	128690	134583	129543	100124	147357	133765	142730	139072	142040	139008	167827	102848	95718	35854	42829.7	104655	89126.5	73613.5	68951.4	122266	69085.2	94498.8	25526.6	64977.8	53714.7	77613.7
COMPLETE-ARO-PWY	superpathway of aromatic amino acid biosynthesis	76592.3	92561.8	72827.5	70659.2	82501.8	93646	100666	65847.8	85350.2	43113.3	74194.9	75283.5	102384	76276.7	21290.2	111937	89898.4	98231	107755	98024	97133.2	103118	116321	121072	134624	103159	151905	139857	137495	139787	138535	133865	154603	99299	91191.7	40088.9	40020.1	103622	86486.3	71101.9	65471.6	113887	64731.4	88625.6	26166.8	64152	53680.9	76284.3
TRPSYN-PWY	L-tryptophan biosynthesis	73508.8	88451.2	70972.1	68924.8	80539.7	91504.9	99114.2	64521.9	85432.5	43077.3	74353.3	75181	102379	76314.3	21282.1	110733	90088.2	98134.4	107871	98135.6	96942.4	102899	116050	120677	134883	103955	152412	139763	137810	139455	139297	133940	154705	99239.2	91289.1	39409.7	40244.8	104781	87277.1	71283.3	65550.1	114003	64814.8	88780.9	26103.8	64222.4	53862.1	76494.8
PHOSLIPSYN-PWY	superpathway of phospholipid biosynthesis I (bacteria)	82726.5	95647.6	80195.1	78483.1	94359	108536	115582	75371.9	81947.3	47028.9	63829.5	62544.9	107475	79853.6	21899.5	125487	111392	122973	133200	121110	29764.3	36130.5	57530	52974.2	153366	118306	175059	159710	140217	153684	149168	136482	114175	94343.7	81855.8	43750.6	37115.7	118608	94511.2	75284.1	62001.8	95182.4	55841.4	78104.3	29425.9	70831.1	60063.2	83426.9
PWY-6385	peptidoglycan biosynthesis III (mycobacteria)	56197	69160.1	59533.8	57519.4	75409.2	89653.2	95079	60356.6	88894.4	43156.2	77908.7	79190.1	101709	76282.2	21367.9	104424	87681.5	98242.9	107352	98206.3	105833	112549	124997	131074	132334	100713	148725	136186	139671	135689	139782	136013	163239	100517	93633	37004.9	42017	103366	87722.5	70649.9	67859.1	119887	67825.3	92822.1	25608.5	64655.1	53207.7	76976.8
PWY-7184	pyrimidine deoxyribonucleotides de novo biosynthesis I	53005	72925.3	62177.1	56952.7	67097.7	85467	90323.6	54625.5	87822.7	41865.3	78393.3	78535.8	102291	76937.6	21544.8	102901	88148.1	97773.2	107662	99213.1	107206	114057	126925	132698	130752	100402	147789	136318	140713	135927	138615	136404	164577	100463	93968.4	34286.7	42047.5	105528	87952.5	73024.4	67635.5	120129	67880.8	92711	25133.6	64137.2	52980.2	76694.4
SO4ASSIM-PWY	sulfate reduction I (assimilatory)	47449	75477.9	59952.7	52842.5	62378.8	81440.2	87535.8	51103.9	85547.9	39456	79866.5	77733	101786	76695.2	21592.7	98383.3	87719.9	95799.6	104906	98234.5	112653	119888	131060	139029	130441	100852	148477	135072	140050	133840	134919	136512	170165	102945	96179	30970.2	42970.5	105366	88884.4	74910.7	68518.5	123977	69658.4	95090.1	24558.7	62516.9	51624.6	75482.5
THRESYN-PWY	superpathway of L-threonine biosynthesis	76080.4	87269.7	68974.9	68867	75935.8	78344.4	87105.9	59392.8	87644	42366.3	77167.4	78507.8	103492	77466.4	21644.1	108396	94255.8	102663	109151	99844.7	104604	111074	124112	129352	124036	92846	136803	127201	137832	137201	139219	134264	162596	101428	94358.1	38965	40107.9	91701.9	81033.8	65012.2	66589.7	118111	66895.6	91264.1	24542.9	60918.4	50140.4	73030.8
ANAEROFRUCAT-PWY	homolactic fermentation	43680.6	55606	34827.7	37677.1	58071.6	77113.2	82671.9	50539	93812.2	46456.1	81377.2	84317.8	105143	78162.2	21967.2	106413	88772.1	101094	111215	102119	111115	117845	131837	138363	124882	94981.5	140599	129340	143511	138287	141429	139480	169388	104498	96927.5	35914.5	42121.6	99998.7	85329.2	70277.9	68592.3	122673	69202.1	94489.7	24574.9	63289.4	51794.8	75908.5
PWY-7539	6-hydroxymethyl-dihydropterin diphosphate biosynthesis III (Chlamydia)	40676.5	59927.1	59612.6	51754.3	59955.1	82572.9	85549.6	49721.6	91818.8	44466.7	80036.4	81349	99057.4	74555.9	20986.2	100370	86501.7	95491.6	106240	97760.5	108617	115528	128528	134790	128716	99561.3	146869	134200	140535	133498	137705	135964	163768	99172.2	92470.9	30626.6	43389.9	107374	89783.7	73599.6	67416.8	120832	67552	92774.9	24769.5	64301.6	53139	76872.1
ARO-PWY	chorismate biosynthesis I	71549.6	86960.3	68309.3	66169.9	77844	88963.7	95620.7	62289.7	83697.4	41857.1	72831.6	74015.9	99043.1	73841.2	20637.9	106982	86366.5	95176.8	104242	95032.9	96542	102507	115083	120071	128766	98543.7	145264	133579	133369	134482	133653	129927	151914	96490	88868.7	38157.7	39067.8	99486.6	83453.6	68635.1	63778.3	111579	63282.6	86594.7	25077.4	61917.5	51629.8	73701.3
GLYCOLYSIS-E-D	superpathway of glycolysis and Entner-Doudoroff	47612.3	59173	41522.4	42822.7	58470.3	76209.3	81696.9	49969.8	90374.9	43078.4	79769.2	81777.8	103368	77204.9	21692.8	103779	85155.2	97420.5	107236	98988.7	110612	117289	131073	137377	122525	93564.6	138596	125791	140827	136092	140057	137379	167128	101937	94897.7	34994.8	42247.1	98953.9	85051.4	69908.1	68022.7	121790	68491	93513.9	24110.2	62904.7	51457.5	75337.5
PWY-6897	thiamin salvage II	66892.1	80005.1	65712.9	65110.9	78284.6	87903.4	94709.5	62293.6	82558.6	40865.4	72216.2	73072.9	100168	74708.5	20880.4	107319	86618.2	95466.6	104906	95076.5	96493.3	102669	115339	119841	129522	99337	145823	134124	134536	135349	135851	130982	152421	96598.8	88671.2	37951.8	39164.6	99201.9	84227.1	67625.5	64005.4	111534	63592.7	86792.9	25068.7	61717.7	51411.5	73529.3
ARGSYN-PWY	L-arginine biosynthesis I (via L-ornithine)	60938.9	74857.6	63312.7	59868.1	75751.3	87081.9	94200.4	60471.3	85186.6	42250.3	74028.4	75992.6	98129.8	73079.4	20507.9	102552	84450	94626.5	103049	93766.8	99998.1	106153	118410	124378	128712	98745.9	145161	132420	133224	131385	132817	130230	154971	97068.7	89954.1	37296.4	40020.3	99865.6	85003.5	68764.6	65104	114455	64961.7	88605.3	25239.2	62629.8	51900.7	74726.7
RIBOSYN2-PWY	flavin biosynthesis I (bacteria and plants)	67464.4	79214.9	64600.3	63146.7	75518.5	86611.8	93012.7	60337.4	84814.3	42439	73497.9	75283	98747.3	73649.1	20613.6	105435	85385.4	94297.6	103379	94234.6	97708.3	103779	116329	121740	126637	97344.4	143531	131125	134028	133539	135480	130371	152733	96198.8	88793.2	37235.5	39301.3	99671.3	83569	68325.7	63887.9	111996	63529.3	86923.7	24790.3	61898.8	51383.7	73690.6
COA-PWY	coenzyme A biosynthesis I	70252.3	85232.3	65187.3	63661.8	77372	87975.8	95098.6	61899.9	82785.6	41129.5	72250.5	73280.3	98614.7	73629.6	20564.3	105540	86095.5	94529.6	103561	94419.6	95899	101797	114102	118821	128610	98160.7	144437	132766	132405	132840	132630	128837	151041	95297.3	88345.3	38096.5	38711	98607.4	82777.7	68203.4	63765.2	111399	63359.5	86531.9	25022.6	61613.1	51288.7	73381.8
PWY-5695	urate biosynthesis/inosine 5'-phosphate degradation	60237.5	58239.1	43357.8	50809.2	60316.1	69429	78215.9	50578.7	91057.8	42001.5	80067.1	82745.1	106365	79109.9	22212.9	104619	85095	102969	109887	102392	113814	120367	133176	139579	111341	83336.7	124573	110767	139103	134063	139187	135959	169551	101446	95462.9	37931.2	42235.4	86773.6	80312.6	66438.1	68436	122887	69242.9	94515.3	23078.2	61470.3	49219.9	73143.9
PWY-7400	L-arginine biosynthesis IV (archaebacteria)	60616.9	74511.7	62986.9	59599.8	75284.3	86531.8	93613.4	60101.3	84726.2	42034.1	73621.8	75562.4	97607.4	72696.3	20397.7	102063	84015.2	94106	102499	93276.8	99391.8	105512	117694	123620	127920	98165.5	144303	131628	132519	130729	132154	129525	154064	96513.6	89430.2	37080.6	39786.6	99326.5	84508	68362.6	64714	113756	64565.1	88072.4	25087.5	62263.7	51604.9	74292.1
PWY-6163	chorismate biosynthesis from 3-dehydroquinate	67794.4	82183.7	64293.2	62893.4	76998.4	87800.3	94684.9	61624.4	82773	41166.3	72209.9	73150.3	96818.9	72306.2	20205.4	104106	85159.8	93738	102724	93485.3	95802.4	101766	113831	118848	128612	98102.5	144311	133389	131872	132117	132201	128507	151116	95506.7	88393.8	37824.9	38679	98965.2	82835.8	67740	63559	111160	63220.6	86329.1	25031.1	61456.7	51180.5	73213.1
HEMESYN2-PWY	heme biosynthesis II (anaerobic)	65545.9	79087.5	68201.3	64780.7	73079.5	86653.2	91468.9	58169.1	83675.6	41492.1	72775.7	73650.8	97454.9	72709.9	20367	102311	85400.6	92927.4	102606	93463.6	95748.1	101711	114313	118226	127891	99290.3	146208	133575	133351	132262	133713	129312	149803	92668.5	86332.6	34128.1	39961.6	103959	85243.6	70314.4	62790.4	110656	62281.1	85524.7	24401.3	61858.6	51826.7	73671.2
PWY-7197	pyrimidine deoxyribonucleotide phosphorylation	65436.3	79451.8	63561.5	61719.4	76664.1	87616.6	94257.6	61353.5	83221.8	41729.4	72191.5	73780	97088.9	72458.5	20258.2	103650	84643.4	93195.4	102257	92964.2	96088.8	101917	114197	119279	128158	97876.1	143653	133196	131398	130967	132039	128078	150927	95594.2	88383.7	37789.6	38666.5	98633.8	82643	67227.7	63429.2	111108	63165.8	86223.9	24978.1	61266.5	50975.6	72985.3
DAPLYSINESYN-PWY	L-lysine biosynthesis I	56100.4	70867.6	60933.1	58274.4	63811.9	80620	85353.7	52152.3	86486.3	42159.3	75355.1	76584.6	98994.2	73999.8	20782.8	101682	83521.9	93332	102476	94521.9	101819	108131	120591	126518	123073	95493.3	140167	128067	134534	130703	134487	130456	155512	96445	89141.5	32498.6	40200.5	99535.4	83748.3	68745.8	63856.7	113844	63958.5	87621.1	23840.1	60869.7	50474.8	72738.6
PANTOSYN-PWY	pantothenate and coenzyme A biosynthesis I	55706.6	72981.6	57981	54749.3	68232.2	82105.9	88976.4	55386.2	84735.2	41162.5	74219.9	75524.1	96784.5	72375.5	20288.5	99373.7	84088.6	93107.7	102571	94053.2	100895	107232	119089	125052	123327	94770.1	139842	126815	132209	129086	129942	128717	155698	95749.4	89077.8	34359.6	40012.4	97914.6	83548.3	68638.2	64493.8	114163	64523.7	88225.2	24279.2	61308.8	50596.1	73128.2
PWY-6123	inosine-5'-phosphate biosynthesis I	65075.7	78830.9	63325.9	61310.8	72531.9	83483	90460.6	58265.2	82399.1	40794.3	71866.4	72920.4	96041.7	71756.2	20072	101538	83661.4	92293.9	101191	92389.4	95878.7	101894	113928	119199	124819	96091.5	141058	129216	130568	130208	131031	127134	149810	94050.6	86944.4	36243.5	38607.9	98075.9	82133.9	67092.8	62710.8	109864	62356.1	85322.7	24387	60575	50478.4	72275
PWY0-166	superpathway of pyrimidine deoxyribonucleotides de novo biosynthesis (E. coli)	49512.6	68353.4	58209.3	53271.1	64472.1	81021.9	85742.5	52388.7	83162.3	39997.8	73750.1	74238.4	96349.7	72413.2	20281.1	97224.5	82871	92106.4	101344	93248.1	100310	106656	118779	124159	123435	94821.4	139438	128644	132099	127813	129889	128271	154338	94555.2	88340.7	32617	39511.7	99372.2	82761.8	68370.2	63516.6	112737	63732.4	87042	23787.2	60451.3	49954.8	72331.4
1CMET2-PWY	N10-formyl-tetrahydrofolate biosynthesis	46457.8	66226	55201.4	50008.3	58840.6	77955.1	82077.2	48376.7	83955.5	39718.6	75107	75206.6	97522	73410.5	20585	96427.9	83245.2	93391.3	102943	95328.2	102600	109462	121589	127589	120754	92289.2	136271	125129	133572	128075	130180	129203	157493	95205.4	89379.2	30940.6	39662.9	97950	82154.6	68495.7	63900.1	114034	64323.1	87936.4	23231.1	59933.9	49364.2	71758.1
HISTSYN-PWY	L-histidine biosynthesis	63929.8	80366.5	65314.8	63090.1	76226.4	82075.6	88623.2	59834	85658.2	39741.1	75144	76960	93318.2	69989.1	19729.9	92368.1	76363.2	89412.7	96942.7	90047.1	104680	110942	123084	128973	109682	84413.6	124022	115501	128912	121468	126478	125423	157400	94814.5	88848.3	33299.7	39958.9	86329.5	77595.8	63078.8	63561	114855	64329.7	87951.3	21320.2	57238	46228.8	68550.4
PYRIDNUCSYN-PWY	NAD biosynthesis I (from aspartate)	60711	73550.2	60234.2	58512.6	72340.9	83685.4	89892.6	57859.6	81077	39878	70690.3	71930.1	94156.6	70269.9	19674.9	98652.4	82362	90802	99349.6	90581.9	95186.4	101032	112381	117767	122347	93296.3	138098	126694	128200	126699	128758	124928	148366	92493.4	85634.4	35656	38326	95856.6	81086.9	65979.1	62270	109124	61936.9	84714.3	23959.5	60170.2	49687.3	71552.7
NONMEVIPP-PWY	methylerythritol phosphate pathway I	62629.7	76302.1	61216.8	59316.9	66565.2	78124.6	84856	53634.5	80520.3	39154	70206.5	71780.2	93547.6	69585	19572.4	99167.4	79659.3	88956.4	97057.6	88320	95705.6	101708	113483	118519	118778	92331.8	135949	123773	128597	127140	128057	124824	147987	91854	84603	33647.6	38418.2	94924.9	81293.9	65963.8	61523.9	108246	61213.9	83914.7	23195.5	58847	48601.3	70110.6
PWY-7560	methylerythritol phosphate pathway II	62629.7	76302.1	61216.8	59316.9	66565.2	78124.6	84856	53634.5	80520.3	39154	70206.5	71780.2	93547.6	69585	19572.4	99167.4	79659.3	88956.4	97057.6	88320	95705.6	101708	113483	118519	118778	92331.8	135949	123773	128597	127140	128057	124824	147987	91854	84603	33647.6	38418.2	94924.9	81293.9	65963.8	61523.9	108246	61213.9	83914.7	23195.5	58847	48601.3	70110.6
PWY-7234	inosine-5'-phosphate biosynthesis III	59915.6	72960.7	60259.9	57878.6	62044.9	77100.2	82429.9	50627.1	78999.3	38594.9	70234.3	70855.7	91715.9	68592.8	19238.7	93257.8	80024.3	88012.1	97168	89065.8	95369.5	101410	112833	117893	118699	91600.5	134302	123743	126309	123157	126865	122705	147917	91006.5	84860.1	31947.3	37333.1	94866.4	79151	65579.2	60867.3	107728	61008.5	83307.2	23059.9	57723.8	48030	68964.4
PWY-6545	pyrimidine deoxyribonucleotides de novo biosynthesis III	29946.7	37058.9	17275.9	23567.1	52847.9	70768.7	76906	45424	87541.1	41641	76650.1	78574	96310.7	72301.2	20359.8	90255.8	80579.5	93192.5	101564	93843.9	106265	112524	124749	130820	116854	88851.1	130374	118757	132520	124691	130310	129953	161484	96837.4	91243.4	32863.3	40604	93381.1	81013	66333.9	65620.8	117564	66482.3	90419.4	23093.3	59724.2	48338.5	71740.4
GLYCOCAT-PWY	glycogen degradation I (bacterial)	17596.3	40157.8	21322.8	24347.8	61706.8	80651.6	85752.3	53755.4	84863.9	40869.7	73962.5	75205	92931.6	69768.1	19587.7	90292.5	82851.9	92775.2	100394	92482.5	100992	106892	117797	123664	120133	91782.1	136086	123644	128123	121962	128936	125599	155527	94014.6	88024.4	34286.1	40375	99002.3	83660.6	67925.4	64804.1	114924	64935.6	88487.5	23980.7	61543.5	50722.3	73041.9
PWY4FS-7	phosphatidylglycerol biosynthesis I (plastidic)	76624.2	89498.5	75944.4	73915.6	88268.3	102040	108924	70649.1	69483.8	43089.6	51626.7	50013.5	96490.1	71424.3	19392.9	119411	104722	115590	125565	114334	19595.4	24121	40387.1	36437.5	146441	113207	167287	152527	123205	143697	134677	119815	88020.6	80568.7	68065.4	41303.6	31022.6	112668	86746.7	68161.4	52525.1	76509.3	45476.7	64080.6	28221.6	65398.8	56484.4	76515.4
PWY4FS-8	phosphatidylglycerol biosynthesis II (non-plastidic)	76624.2	89498.5	75944.4	73915.6	88268.3	102040	108924	70649.1	69483.8	43089.6	51626.7	50013.5	96490.1	71424.3	19392.9	119411	104722	115590	125565	114334	19595.4	24121	40387.1	36437.5	146441	113207	167287	152527	123205	143697	134677	119815	88020.6	80568.7	68065.4	41303.6	31022.6	112668	86746.7	68161.4	52525.1	76509.3	45476.7	64080.6	28221.6	65398.8	56484.4	76515.4
GLYCOGENSYNTH-PWY	glycogen biosynthesis I (from ADP-D-Glucose)	59206.5	72882.4	58800.9	57008.3	68158.4	79891.5	86203.5	55005.9	79958.8	39408.4	69185.7	70993.6	90420.9	67399.1	18895.1	89815.6	81688	90264.9	98133.3	90260.3	94088.5	99528.8	109783	115805	117197	89794	133231	121474	121464	118115	122993	119337	145707	88973.6	83090.6	34231.7	37925.6	94602.3	79728.7	65390.9	61133.6	107552	61012.4	83134.8	23345.8	58755.3	48871.1	69810.6
PWY-5918	superpathay of heme biosynthesis from glutamate	54283.5	65564.7	58268.7	53655.3	55324.9	67962.8	74742.3	46876.2	81601.2	38990.5	72193.4	73987.9	93932.9	69996.2	19627.6	92261	78767.9	91765.4	99655.1	91534	100240	106063	118306	124044	110978	85377.4	125728	114139	127541	121818	128109	124441	152895	93269.4	87278.9	33664.5	38387.3	89787	77968	64151.8	62564	111340	63005.8	85862.9	22378.6	57734.3	47130.4	69149.4
PWY-5121	superpathway of geranylgeranyl diphosphate biosynthesis II (via MEP)	58434.9	67834.6	47008.2	50717	64897	74540.1	81927.3	52861.3	81249.6	39932.4	70298.3	72693.2	94461.2	69996.4	19664.7	98763.1	79197.8	89494	97231.2	88857.2	96529.8	102219	114398	119349	113965	87629.6	129011	118032	126534	124848	126305	123109	147805	91957	84939.8	34088.3	37735.5	89956.3	78133.3	62767.5	61149.6	108186	61119.8	83501	22754.3	57598.5	47284.7	68731.8
PWY-6147	6-hydroxymethyl-dihydropterin diphosphate biosynthesis I	39075	58926.1	57155.5	49542.2	58640.1	78785.7	81902	48306.4	82543.6	40631.8	71635.4	72792.6	90478.6	67851.5	19087.8	93826.9	79804.2	86988.9	97009.5	88823.6	95858.9	101910	113916	119215	120198	92591.5	136548	125435	127453	123231	124533	123483	146604	90188.7	83766.7	28964	38703.4	97965.4	81502.4	66596.4	60670.2	108164	60623.1	83256.7	23064.7	58674	48769.5	70096.4
P124-PWY	Bifidobacterium shunt	9170.75	22143.7	9539.06	11376.1	38451.1	60092.5	65475.2	36163.4	87766.8	40171.4	78700.3	80181	96258.6	72404.8	20446.9	86320	78747.7	95009.2	102502	95597.7	112198	118861	131872	139566	107149	80457.9	120318	108234	133155	122095	130118	130377	167336	100526	93786.2	30711.7	40704.9	87836.4	78557.2	64564.5	66541.1	120391	67749.9	92215	21492	58685	46554	70500.8
POLYISOPRENSYN-PWY	polyisoprenoid biosynthesis (E. coli)	64432.1	78554.4	63316.5	61483.7	72034.6	77516.9	82531.1	56117.3	77562.7	36040.6	69052.1	70269.3	89247.1	66674.6	18771.6	83686.7	73971	85385.5	92819.6	86005.6	96451.4	101873	113366	118504	105472	80025.8	116680	109502	119685	112709	117645	116763	145396	87979.7	82948.3	30851.6	36170.4	82590.8	72309.8	59117.8	59054.8	106082	59757.8	81367.2	20680.4	53894.9	43493.9	64659.5
PWY-6609	adenine and adenosine salvage III	48980.4	47707.2	24045.6	30903.8	50275.2	58365.8	65316.3	41949.8	84026.1	37772.6	74083	76676.7	94557.7	70527	19902.4	87886.5	74421.6	91892	97344.3	90968.4	106917	112910	124213	131069	96967.8	72641.2	108774	95489.7	125292	117146	125162	122892	157887	92635.6	87781.2	32228.8	39194.6	77425.6	73088	60445	63242.9	114411	64328	87728.6	20435.1	55861.6	44143.2	66561.6
PWY-6317	galactose degradation I (Leloir pathway)	35950.4	34433.8	19204.9	24194.3	36633.9	50704.7	57049.8	33303.6	87735.8	38612.1	77150.8	79500.5	94637.5	70981.7	19985.9	84976.3	74016.7	93839.7	99628.8	93815.1	115172	121978	133183	141054	92820.7	68999.7	103147	91324.1	128199	117620	126354	125564	166653	96321.8	91390.7	30774.6	38491.5	75152.8	70734.4	58679.3	64729	117955	66660.7	90233	19410.1	53849	41983.4	65076.8
GLYOXYLATE-BYPASS	glyoxylate cycle	30174.5	50104.4	49921.5	43024.5	32981.1	54054.4	56690.9	31096	81602.4	37242.7	74671	75680.8	91807.5	69243	19500.1	83048.5	73302.9	88316.3	96706.1	90066.6	108228	115159	126868	133442	98260.5	75511.9	110335	98985.3	127115	115422	121853	123758	159868	92669.8	87816.1	25741.1	37882.5	79388.5	71282.7	58773.5	61728.3	113239	63501.5	86098.9	19610.3	52763	41866.8	63934
MET-SAM-PWY	superpathway of S-adenosyl-L-methionine biosynthesis	38106.3	47912.4	49216.9	41210.9	49656.6	62802.9	68506.7	42355.2	78088.8	37923.6	69098.9	71390.1	90519.6	67517.2	18940.7	90083.8	74723.1	88025.5	95410.5	88215.8	96398.9	102255	114572	119943	103299	78523.8	115929	104811	121979	116391	122955	118530	145386	89064	83062.7	30948.7	36084.7	83239.5	72657	59722.4	59019.9	105233	59587.9	80994.7	20849.4	54113.3	44137.1	64961
PWY-5973	cis-vaccenate biosynthesis	116793	140850	97477.2	96867.5	100504	106504	113486	77306	46329	33151.2	38404.2	34001	88013.6	63845.3	17528.4	119475	85117.1	74035.1	85144.6	74876.5	13909.2	16647.8	30457.4	23601.4	132321	107876	158886	144417	105368	133949	113799	100130	63119.1	61835	50824.1	36901.8	24913.7	108630	78406	72959.5	39604.2	54704.4	33116.9	46781.3	24541.8	56128.7	50961.1	65323.3
HSERMETANA-PWY	L-methionine biosynthesis III	34961.3	48602.1	49127.6	41581.7	41551.7	56547.5	60282.9	37228.1	81363.5	40106.9	70360.4	73595.3	90151.8	67440.6	18975.1	88616.3	72877.9	83341.6	93088.7	86025.7	95306.8	101365	112882	120367	96742.4	74892.6	108788	95817.4	121713	117773	118411	117773	145545	88433.8	81807.9	26276.5	35427.1	77225	67176.5	55571.6	55889.8	103063	57327	78355.7	19139.5	49811.5	40651.8	60239.3
PWY-7200	superpathway of pyrimidine deoxyribonucleoside salvage	37683.6	33114.4	25336.4	31460.3	50044.5	62959.4	66922.2	41923.1	76723.8	35185.4	67680.7	68615.3	87695.4	65846.4	18449.2	84941.9	71757.1	84926.4	91625.7	84767.1	94816.5	100672	111281	116489	99387.6	75116.8	111555	100208	119029	112599	118634	115453	143274	85809.4	80976.3	30368.1	35709.2	79689.3	70655.3	57418.1	58317.5	104124	58808.8	80199.4	19976.4	53110	42753.5	63348.4
PWY-7392	taxadiene biosynthesis (engineered)	10580.4	21223.9	8018.01	13139	49491.2	65193.3	70696.5	42318.3	77172.6	35969.9	68356.8	69814.3	88674	66108.5	18638.9	85356.9	73396.5	84734.4	91889.3	84683.6	95680.4	101305	112496	117749	104896	79545.7	117336	107272	120085	114319	118339	117006	144908	87807.1	82214.2	30114.3	36423.5	82762.1	73217	59469.9	59013.7	105572	59499.2	81198.5	20759	54031.7	43711.8	64705.8
PYRIDNUCSAL-PWY	NAD salvage pathway I	26413	37157.8	24673.8	24763.5	38871.4	58631.3	62665.7	35627.5	76722.6	36302.4	68182.2	69518.1	87251.8	65558.1	18414.5	82892.9	72212.7	83922.9	91557	85093.5	94833.8	100597	111590	117041	99960	76855	113432	101765	119099	112073	117560	115929	142841	85437.8	80294.5	27722	36032.7	83656.5	71260.9	58959.2	57810	103483	58301.4	79576.8	19745.3	52956.6	42811.2	63536.3
PWY-6737	starch degradation V	44561.2	58094.3	30776.8	32523.3	37230.8	54313.6	60048.5	33909.4	77457.2	36331.9	67941.6	68798.6	85619.7	64321.3	18020.6	81612.8	73660.3	85342.9	92203.6	85917.4	93623.3	99220.7	109254	114664	94750.3	71929.5	107354	96144.6	116136	110975	114275	113457	143832	86045.2	80591.3	27696.9	35150.6	78833.9	69450.4	58483.5	57567.5	103527	58385.5	79349	19254.9	51107.9	41485.9	61533.8
PWY-7663	gondoate biosynthesis (anaerobic)	113343	140095	99564.2	97447.3	100620	107538	113572	76883.2	41330.3	30998.3	34118.3	29795.2	82007.2	59369.1	16273.2	115114	81065.1	67613.8	78546.9	68638.8	11442.1	13745.4	25618.1	19614.6	129688	106750	156999	142681	97803	127843	106490	92605.7	54754.5	55860.4	45347.4	34681.9	22678.2	107844	75531	71182.3	35792.9	48271.8	29390.3	41655.7	23833.9	53364.6	49330.7	62000.5
HEME-BIOSYNTHESIS-II	heme biosynthesis I (aerobic)	42043.1	50644.2	50620.6	43772.7	39561.2	50898.1	56142.7	34525.1	72145.7	32918.3	65075.5	66803.9	82983.3	61796.3	17395.3	76136.3	65902.9	80952.4	86889.3	80421.3	94104.1	99515.7	109845	115070	88108.4	67918.9	100747	89550	112616	102889	113138	109764	139195	81593.9	77442.5	27656.3	34324.9	74053.4	66443.1	54882.5	55823.2	100585	56642.2	77265.3	18084	49596.2	39507	59564.1
FASYN-ELONG-PWY	fatty acid elongation -- saturated	108273	133940	96583.3	94212	94939.7	105974	112704	73841.1	41330.3	30998.3	34118.3	29795.2	82007.2	59369.1	16273.2	115114	81065.1	67613.8	78546.9	68638.8	11442.1	13745.4	25618.1	19614.6	129688	106750	156999	142681	97803	127843	106490	92605.7	54754.5	55860.4	45347.4	34681.9	22678.2	107844	75531	71182.3	35792.9	48271.8	29390.3	41655.7	23833.9	53364.6	49330.7	62000.5
HOMOSER-METSYN-PWY	L-methionine biosynthesis I	28962.1	34810.3	39984.6	30369.7	35881.6	47275.6	52549.5	31769.4	71770.5	33402.6	65453.1	67824.8	83832.2	62775.2	17697	78667.7	64614.1	82154.5	87518.2	81857.2	96864.2	102537	114509	121265	84716.6	63968.1	94977.1	84147.8	112997	103796	113217	109621	139837	82558.3	77925.7	26608.4	33580.2	70083.5	63757.9	52815.3	55240.5	99905.1	56370.9	76383.7	17473.2	48230	38426.1	58245.7
P4-PWY	superpathway of L-lysine, L-threonine and L-methionine biosynthesis I	49006.6	58813.3	51143.5	48624.5	56422.7	69501.2	75434.4	47124	63228.8	34774.9	50253.2	49575.7	83586.4	61897.4	17163.8	93563.5	80636.5	93156.6	100913	93198	24670	25987.6	50410.4	41301.3	107470	83851.9	122397	112112	106838	115745	114162	103030	96591.5	74178.5	66342	31714.3	28163.3	84281.2	69146.2	57868.7	47801.8	75529.5	44835.2	61645.2	21223.8	50611.7	43512.1	60109.3
P23-PWY	reductive TCA cycle I	62124.9	79700.6	57431.5	60836.4	85136.1	84126.2	98015.5	69387.9	57720.7	36878.4	46677.9	43178.2	77937.5	55566.6	14859.9	102404	82161.8	85672.9	91761.2	77825.4	14167.4	15563.9	23485.8	29097.7	116473	86770.2	132816	117761	97061.8	116665	87830.1	96427	98170.6	87362	72435.7	43264.9	20763.5	66674	58964.6	33269.2	48598.6	72252.1	43255	59355.8	23298.8	50048.1	42491.8	59706.7
PWY-7431	aromatic biogenic amine degradation (bacteria)	2282.04	6569.18	3056.72	4381.59	17948.7	35124.2	39444.8	18345.4	75627.2	30256.8	72418.4	71026.5	80506.1	61584.1	17394.3	63900.3	61143.5	80503.1	85161.5	82794.7	109737	116985	126381	135100	76976.5	57396.4	86423.4	76141.3	112717	96808.9	107089	110710	155041	85961.1	83048.6	20485.2	36157.7	66681.3	62633.8	51847.7	58276.3	109558	61009.8	82604.1	15600.3	46513.5	35534.6	56766
PWY-5022	4-aminobutanoate degradation V	21701.2	25417.9	20355.7	23094	38232.7	52904.6	55329	32050.9	67486.9	30297.9	62264.9	63737.1	75185.1	56886.1	16014.2	67089.4	59720.6	73236.2	79448.2	74063.9	93755.5	99201.6	108830	115194	84405.5	64339.3	95420.7	84892.8	106065	93844.9	104919	103280	134059	76070.9	73286	22133.5	32849.9	71009	62934.2	51075.2	52967.6	96676.2	54283.8	73660.1	16774.9	46254.6	36548.2	55606.8
COBALSYN-PWY	adenosylcobalamin salvage from cobinamide I	18508.1	28818.3	18091	19944.5	29009.2	40482.3	46198.3	26285.5	75536.6	33893	66890.6	68016.1	77687.5	58281.8	16586.6	68369.8	61456.3	75686	83096.1	77315.6	95550.6	101365	110639	116753	80975	61467.8	90231.3	79809.3	108267	98200.8	102864	106953	142386	82023.1	77869.6	22267.3	31949.2	63986	58683.3	48524.8	53215.9	99025	55441.8	75121.3	16292.9	43815.5	34402.1	53602.9
PWY-7199	pyrimidine deoxyribonucleosides salvage	27302.7	22418.3	15912.1	21137.1	35517.7	46837.1	49685.2	30561.9	70541.4	30026	63212.9	63827.6	79934.1	60223.5	16924.3	71451.2	61130.6	77462.3	82563.6	77667.5	93298.3	99251.9	108025	113414	78077.4	58350.2	87703.1	77123.9	107758	98088.6	106430	103999	135537	76806.9	73749.5	24744	32871.7	64364	60185.5	48827.7	53109.8	96948.8	54224.6	73965	16057.2	45869.4	35949	54728.2
PWY-7094	fatty acid salvage	45787.2	54391.4	32236.8	39112.3	66321.4	81738	85039.7	54542	49678.1	37570.1	37854.3	37865.7	90868.5	65422.9	17381.8	118257	80267	81778.2	96084.6	85363.6	27971	30298.1	50265.9	47134.1	115234	93357.3	134435	126287	106834	127939	117941	99791.1	62381.9	69671.6	52032.6	31923.5	17536	89398	63661.8	54824.2	31357.1	42648.9	26912.7	37122.9	21434.5	44606.5	41908.8	53529
HISDEG-PWY	L-histidine degradation I	28360.3	25250.6	17276.3	21955.6	35117.7	45503.9	48114	29632.5	64560	26720.4	61362.3	60991.1	80020.4	60105.3	16808.9	70906.9	61042	77927.4	83201.3	78225.1	93670.3	99152.1	108385	113891	77343.3	59239.8	87422.8	75977.1	106273	96381.3	106571	103622	135178	77127.5	73616.5	24892.2	31546.4	62856.8	57849.7	46384.7	52321.7	95270.1	53621.4	72939.5	15556.8	44626.8	34512.9	53685.3
FAO-PWY	fatty acid &beta;-oxidation I	54867.5	58661.1	37175.8	45555.1	63770.1	77467.9	81226.4	52201.7	48410.9	35589.3	37139.7	37081.6	87644.9	63263.7	16826.3	111397	77334.9	79332.5	92870.1	82663	27715.7	30012.5	49534	46512.7	110916	89313	129001	121618	103618	122495	113956	96915	61545.4	67710.4	50950.2	30922.2	17257.6	85658.7	61695	53055	30851.4	42118.4	26541.9	36609	20623.1	43418.7	40506.7	52061.6
PWY-5345	superpathway of L-methionine biosynthesis (by sulfhydrylation)	46636.8	65336.8	58327.4	51974.2	51892.7	65565.4	71151.5	44358.7	56162.9	32197.8	43655.3	42562.1	78188	57714.3	15924.3	90333.6	81688.5	91400.8	100513	92810.5	18303.7	20023	39637.7	31519	102358	80449.5	116550	106825	97591.7	111043	105393	93996.8	82347.1	67159.2	59428.8	29730.9	24729.8	79296.8	63669.4	54257.6	42491.1	65283.9	39258.6	54036.5	20116.3	46317.6	40467.8	55008.7
PROTOCATECHUATE-ORTHO-CLEAVAGE-PWY	protocatechuate degradation II (ortho-cleavage pathway)	10252.3	16085.2	7170.28	8380.26	18201.7	32735.2	35601.9	18286.7	70775.4	33275.4	63421.1	68117.4	75332.6	56099.4	15987.9	66181.2	54691.5	70880.5	77270.3	73269	94416.5	100384	111460	118630	67243.3	51279.1	75772	66291.1	103897	90733.2	98431.1	100397	134626	77691.3	72585.3	18693.4	30780.3	57941.5	53955.8	45101.1	49022.1	92999.3	51460.6	69733.7	13896.6	39615.4	30955.5	48570.7
SULFATE-CYS-PWY	superpathway of sulfate assimilation and cysteine biosynthesis	55378.3	77500.1	62316.6	57810.8	64296.7	77758.4	82711.1	52047.6	47830	29712.2	35547.3	33883	73281.6	53988	14515.1	89283.8	69917.8	68766.1	77209.7	68616.7	14375.8	19126.2	26715.7	26906.4	107523	83083.7	122993	112797	90977.7	105691	94266	87396.5	64010.7	58580.4	47930	26466.5	21703.1	78928.1	62465	50183.8	36170.3	55163	31661.1	45049.3	19613.2	44652.4	39171.2	52430
PWY-6383	mono-trans, poly-cis decaprenyl phosphate biosynthesis	455.516	3463.17	877.91	1807.32	18823.8	36248.5	39156.9	19050.5	66089	27454.9	61610.3	62185.1	70701.6	53376.8	15243.4	54435.2	54346.7	68916.7	74080.5	70202.7	93162.3	98455.6	106907	112902	72270.1	53596	79596	71472.5	98349.3	82980.4	93744.3	96508.1	133221	73776.3	71783.1	19120.7	31649.3	60291.9	56561.2	46726	51006.8	95236	53117.8	72003.2	14638.9	42118.7	32468.4	51010.6
PWY0-781	aspartate superpathway	46736	57583.5	47703.2	47132.2	56165.9	66493.7	70530.8	46196.6	41362.9	26519.9	35852.7	33239.2	72663.7	53771	14633.2	83518.1	65770.3	75098.3	80915.5	72310.5	18739	22243.4	38099.7	30007.7	94256.7	73638.1	107745	98736.2	88508.4	100054	92470	86973	76338.2	62048.4	56063	29281.8	22402.7	77947.4	60901.3	50978.3	38410.6	57185.7	35964.4	47981	18392.3	42232.1	36888.4	49723.8
PWY-7255	ergothioneine biosynthesis I (bacteria)	657.956	3711.77	1136.89	1915.7	15725.6	31301	34078.9	16173	63899.8	27096	59794.6	61165.7	68279.7	51346.7	14622.6	51527.6	51411.6	66167.3	71780	68319.7	92166.7	97736.7	105675	112598	65675.6	49211.3	73096.5	64422.6	94893.6	78363.4	89760	92586.5	129337	70801.2	68379	16564.7	30474.3	56632.3	53321.7	44264.9	48454.3	91266.7	50728.9	68782.5	13332.3	39358.5	30140.9	47789.3
PWY-5347	superpathway of L-methionine biosynthesis (transsulfuration)	44674.8	52705.6	52356.8	44395.5	50704.9	60667.9	67077.8	42756.5	45760.7	27771.1	34325.6	33275.6	68231.1	50032.7	13707.9	84615.5	76397.9	89389.5	95652	88389.2	12387.6	13033.9	28369.9	21865.7	92450.3	73126.9	105884	97141.4	82489.7	99267.8	93555.7	79200.2	63379.1	55819.8	48621.8	30317.7	19966.3	71040	56107.4	47914.8	35208.8	51493.8	31572.3	43529	18555.3	41108.6	36764.9	48432
PWY1G-0	mycothiol biosynthesis	631.802	3215.49	901.599	1695.04	16216.2	31721.5	34452.9	16585.7	62645.6	26237.2	58666	60846.1	66206.2	49976.2	14258.8	50026.7	49616.9	65162.8	69494.7	66119.5	91876	97084.1	105113	111392	64578.1	47612.7	71011.5	63311.5	92412.9	75845	88485.5	91036.9	128688	69882.1	68199.9	17682.6	30010.6	54242.2	52103.2	42748.5	48663.3	91628.7	50962.5	69150.3	13230.5	39251.2	29742.5	47563.1
PWY-7237	myo-, chiro- and scillo-inositol degradation	1156	3034	1496	2325	13190.5	28132.5	30720.2	14060	62550.2	26018.8	58937.6	60482.3	64279	49456.2	14127.8	47650.2	47898.5	65004.5	68508	66596.5	93361	98213.5	107726	113379	60605	45237.5	67535.5	58728	91635.7	74383.5	85731.9	89330.8	128570	68908	67326.5	15936	29996	52721	51012.5	42054	47396	90048	49918	67574.5	12526	37564.7	28610.7	45651.7
P105-PWY	TCA cycle IV (2-oxoglutarate decarboxylase)	61497.8	81089.3	69114.2	65704	47994.6	62178.1	54141.3	38159.9	47870.8	29385.4	41885.5	35895.3	72528.2	55742.1	14752.5	88078.4	62512.2	62584	76521.7	70203.7	29889.9	39890.6	56406.1	51064	69877.3	64213.2	88735.4	80178.3	92622.6	103394	91066.1	86008.3	58889.8	55279.3	42760.7	18320.2	11529.7	62064.5	32955.2	35302.4	24285.6	35249.7	19457.3	26673.8	13260.7	28549.4	27123.7	35718.8
RHAMCAT-PWY	L-rhamnose degradation I	1390.1	5534.87	2117.06	2774.61	13069.5	27379.1	30527	13730.4	59403.9	22446.1	57424.4	56702.3	63511	48539.1	13871	45808.6	48617.3	64269.9	68110.3	65861.8	90536.5	95997.6	103310	109649	60482.2	45064.9	67157.8	58881.5	89976.8	74880.7	84574.7	88585.4	127228	67514	66674.7	16146.3	29817	53104.1	50849.6	42838.3	47533.4	89867.2	49905.2	67537.1	12365.6	37760.5	28553.4	45753.3
P562-PWY	myo-inositol degradation I	286.651	2221.76	578.147	1201.44	12572.7	27467.5	30308.9	13457.4	60268.3	23234	58157.7	57760.3	62615.7	47989.5	13711.2	45370.2	47103.2	63652.1	67260.9	65043.2	91848.5	97184.5	105759	112195	60338.4	44934.1	66968.9	58453.9	90102.2	73182.6	83904.7	88244.1	127133	68088.3	66592.3	15713.1	29897	52518.9	50706.1	41943.9	47314.1	89781	49791.8	67419.5	12328	37469.5	28442.2	45498.2
TRNA-CHARGING-PWY	tRNA charging	64191.5	77050.5	64468.5	60177.8	62245	54908	65722.8	49012.6	34167.3	21478.9	29115.1	31727.3	69497.2	50281.7	13875.2	85943.9	57710.9	62786.8	65952.9	59198.2	16186.9	14901.1	24079.2	19043.4	75850.5	56880.6	82963.8	81552.9	76975.6	96233.7	89646.4	73791.2	58807.9	52319	43529.3	32388.7	20500.1	51415.2	47583	34385.4	32860.1	47261.6	27277.2	39414.9	16526.9	38692.9	33980.9	44691.3
PWY-7323	superpathway of GDP-mannose-derived O-antigen building blocks biosynthesis	68275.2	72983.4	49477.8	55278.8	70526.3	73068.8	78036.2	53607.8	27382.5	20726.6	20983	22629.2	52779.8	38423	10439	71549.7	57128.3	52871	59970	51596	12666.9	12904.6	25490	21739.8	91838.8	72708.3	107282	96074.2	65696.5	84092.9	75462.5	65737.4	39458.2	39021.7	32810.6	27717.6	18034.8	72108.9	53189.4	43207.3	27724.4	38789.6	22654	32690.8	17066.5	39318.5	35024.9	45558.3
PWY-6353	purine nucleotides degradation II (aerobic)	23095	30531	15106.1	19108.1	46785.4	53078.2	55452.2	40633	45658.1	30124	33830.7	40980.7	71416.6	51811.2	14160	86635.4	56702.5	68448.8	75345.3	66930.4	28063.2	32270.5	49647.3	44182.5	64379.1	55217.3	79231.9	69790.7	83930	95470.7	95554.8	80369.7	57526.8	52822.9	43869.6	28176.5	12378.8	52003.5	37934.4	26320.2	25570.3	35205	21657.1	29326.5	13819.7	30929.4	27881.6	37063.3
FOLSYN-PWY	superpathway of tetrahydrofolate biosynthesis and salvage	46198.9	65487.8	59452.4	53506.6	55394.6	66855.9	67961.9	42903.4	34633.5	23098.5	27554.2	26407.1	48171.3	35702	9787.4	69843.3	52479.3	42244	52286.6	45090.1	17782.1	21478.1	32404.4	29051.1	87963.5	70321.4	102728	97068.4	69750.7	80862.7	69113.7	63700.7	40949.2	40252	32564.4	17037.8	20185.1	72273.9	53591.9	45212.7	24925.3	39298.4	20845.5	30973.7	15836.5	35323.2	33067.9	41298.4
PWY-5104	L-isoleucine biosynthesis IV	47106.9	81504.3	45566.8	48334.8	74516.3	59962.4	74871.4	58474.4	32074.3	24137.2	25012.9	22015.8	47235.9	32776.3	8517.61	73507	58485.9	57953.1	60844.4	48850.6	5475.13	6295.78	10081.2	11889.9	78324	57448.4	91067.8	77687.1	55908.5	76293.3	47628.7	56211.3	52825.6	59439	44956.4	36359	10222.2	37051.9	33456.8	16082.4	28615.3	38751.1	23861.7	32794.1	15909.2	30755.4	26524.6	36789.4
SALVADEHYPOX-PWY	adenosine nucleotides degradation II	52640	48264.3	28357.3	36294.9	45507.5	46174.9	47310.8	35419.2	37160.3	26500.2	26741.4	33329.7	61648	44460.2	12082.1	78107.7	48521.5	59013.9	65392	57446.8	20841.8	24152.3	38594.7	33659.3	53042.1	46869.6	66634	58415.9	70687.1	83241.6	83113.6	67417.8	44122	43203.8	35116	24667.9	9324.61	43340.7	30335.3	20488.1	19822.6	26475.9	16437.8	22233.9	11522	25034.1	23037.3	30049.2
PWY-5154	L-arginine biosynthesis III (via N-acetyl-L-citrulline)	61543.7	74550.4	64051.9	59999	56159.4	61466.9	61586	42004	25978.6	19294.3	20346	18220.7	45091.6	33074.7	8753.25	63251.4	45306.6	42184.9	46849.5	42152.1	12951.6	14305	23864.8	23202.4	72848.9	61239.4	88398.9	78851.2	53597.1	68817.5	66786.9	51749.3	28480.4	32769.6	24824.8	18669.4	11996.9	63675.1	43474.4	38672.9	19619.4	24604.9	15788.1	21749.4	13434.4	29642.4	27981.2	35044.6
PWYG-321	mycolate biosynthesis	55226.3	81172.3	77601	65797.4	57092.6	69938.4	66817.5	41325.2	22595.2	17700.9	18353.9	14430.2	41997.5	30541.4	7960.99	60414.3	44288.1	29927.2	40105.9	34558.1	5993.69	7017.83	13284.4	9559.08	82571.4	68531.4	98538.7	93736.9	50735.5	62131.6	53531.6	47251.6	22335.2	23555	18685.1	7929.98	11811.8	69593	43632.8	39958.9	14559.7	20273.4	12134.4	17607.2	12605.8	26947.5	26490.3	31719.5
PWY-6612	superpathway of tetrahydrofolate biosynthesis	39655.8	58274.3	53786.8	47876.1	49141	59931.8	59872.7	37556.7	26794	18909.9	21017.3	19998	38345.1	28379.1	7751.67	59605.7	43879	33002	41761	35637.3	12629	15390.5	23835.5	21066.3	76073.9	61480.4	89844.6	85525.7	56257.7	67482.9	55736.8	50790.6	29982.2	31162.2	24710.2	13391.4	16272	63680	45514	38771.6	19113.9	29691.3	15609.3	23443.5	13364.2	29159.1	28095	33918
PWY-5920	superpathway of heme biosynthesis from glycine	41463.2	47896.1	34224.8	37507	44577.3	55201.5	56382.8	35090.8	28488.7	20155.5	23754	18610.8	42345.6	31882.7	8503.58	55541	47316.1	37311.5	46807.6	41067.4	8955.08	11950.1	19897.8	15833.5	78103	62379.3	90676.6	84981	59579.9	68376.6	59950.9	55674.5	35111.2	33056.1	27103.6	11259.7	14002	65050.1	45377.3	39027.8	20506.5	29459.8	17501.7	24950.5	13574.3	30162.5	27750.4	35888.9
PWY0-1261	anhydromuropeptides recycling	44570.7	49559.6	37489	40869.9	45287.3	46206.9	50868.1	36794.4	25257	17681.9	18387.2	19308.4	50200.5	36944.8	9986.5	65310.4	46118.9	49345.3	53498	47630.2	17302.3	17670.5	28897.8	25959	58241.2	48307.4	69320.4	61862.4	59984.2	76528	71491.4	56918.1	41707.8	39982.5	33599.7	19571.9	11219.5	45579.4	37790.6	23654.4	22570	29437.5	19439.8	25939.2	12629.4	29164	25308	33448
PWY-7007	methyl ketone biosynthesis	479.552	4197.44	994.233	2117.69	21626.7	40843.8	43796.4	21797.3	32843.5	24234.2	25125.7	25105	58866.7	42573.6	11358.1	64189.4	51459.7	53255.8	62230.2	55641.1	18656.6	20207.4	33475.3	31403.4	73190.8	57986.5	85024.4	77265.7	69781.6	81037	76380.7	65326.6	41517.5	45690	34423.5	19632.5	11679.4	58044.6	41938.5	36081.4	20824	28401	17909.9	24692.4	13759	29282	27274.5	35141.9
GLYCOLYSIS-TCA-GLYOX-BYPASS	superpathway of glycolysis, pyruvate dehydrogenase, TCA, and glyoxylate bypass	45558.2	63233.9	50172.5	48660.6	33176.7	45175.7	37531.7	26603.5	33514.1	21276	29369.1	23536.6	53017.5	41088.3	10750.4	65627.6	45791.2	45031.8	56272.1	51808.9	19435.9	26521.3	38531.1	34276.8	48238.3	45648.3	62522.9	56121.1	67068.7	76079	65455.4	61700.4	39160.6	38615.7	29129.5	12385.3	7467.27	44043.3	21922.5	24399.1	16116.4	22971.9	12652.8	17347.2	9119.77	19384.6	18716.6	24408.8
PWY-7664	oleate biosynthesis IV (anaerobic)	53116.2	78192.1	74596.1	63412	54358.7	66267.8	63371.6	39300.1	21578.5	16843.5	17534.8	13807	39980.7	29080.1	7584.45	57424.4	42074.5	28555.4	38198.1	32931.4	5757.42	6740.01	12740.3	9177.58	78232.6	64902.2	93361.7	88746.1	48337.4	59137.8	50985.1	45032.3	21400.5	22512.7	17872.6	7589.56	11266.7	65864.1	41406.2	37887.2	13917.8	19404.4	11610.7	16842.5	11972.1	25625.7	25152.7	30166.9
PWY-6608	guanosine nucleotides degradation III	52111.9	49134.2	27442.9	35058.4	47182.2	43860.8	44493.8	37025.2	31559.9	23621.1	22409.1	28239.5	54446.8	39058.6	10565.6	74593	43074.9	51972.2	57748.2	50315.4	17061.9	19816.3	32063.1	27769.8	46441.9	41791.3	59103.9	51792.9	61248.2	74805.5	73598.5	58314.7	36555.2	36888.5	29644.1	23282.4	7700.42	37755	25805.9	17225.1	16545.6	21821.6	13595.7	18389.1	10142.9	21437.3	20031	25711.5
PWY-5989	stearate biosynthesis II (bacteria and plants)	48581.2	71844.8	71836.4	60397.3	52035.1	65596.9	61877.3	37705.1	21520.4	16801.9	17455.8	13548.2	39142.8	28504.3	7386.33	55850.5	41368.2	27489.1	37432.8	32241.3	5751.77	6703.27	12679.5	9056.8	78401.8	64939.1	93077.4	89137.4	47523.1	57232.8	49826.7	44186.9	20544.8	21608.3	17130.9	6871.99	11125.7	66108.8	41118.9	37327.3	13307	18668.9	11141.1	16201.8	11694	24982.2	24645.1	29483.8
COLANSYN-PWY	colanic acid building blocks biosynthesis	60144.6	65811.6	44735.7	50074.7	53466.2	45198.5	52628	41135.8	17935.1	13813.6	13967.3	16628.3	44859.2	32036.6	8630.42	62264.7	41901.8	42603.8	47131.5	40352.3	4736.3	4633.72	9389.25	6623.01	56515.1	47581.1	70048.6	59789.4	53450.3	72700.7	64005.1	52808.8	29672	30391.3	25190.8	24770.4	12958.8	42440	33378.7	24981.3	20088.4	27223	15858.7	22751.7	11803.2	25932.1	23910.8	29841
PWY-6703	preQ0 biosynthesis	64863.3	75951.7	60583	59352.7	60724.4	56720.8	62228.5	45841.7	17886.8	14704.8	13905.1	12957.5	33264.1	23542.5	6356.69	54043.2	39392.2	31984	37281.3	29945.8	4154.55	4574.19	7464.27	6549.67	70360.6	55152.9	79839.3	77884	42129.8	58165	47698.8	40373.2	25399.4	28575	22930.9	22646	10485.2	47914	36144	29194.9	18091.9	24019.6	15080.1	20661.8	13521.3	26025	24769.8	30174.6
PWY-6282	palmitoleate biosynthesis I (from (5Z)-dodec-5-enoate)	48463.6	72246.7	70686.5	59447	50750	62888	59545.3	36591.1	20385.4	15914.7	16546.4	12910.6	37361.2	27194.8	7062.67	53580.3	39466.6	26395.2	35711.9	30766	5448.62	6360.3	12024.8	8617.37	74381.9	61699.9	88552.3	84570.2	45277.5	54919.1	47579.4	42128.7	19739.8	20763.5	16468.7	6748.34	10576.6	62658.8	39050.4	35572.2	12803.1	17921.6	10705.1	15553.8	11183.8	23882.7	23535.5	28158.1
PWY0-862	(5Z)-dodec-5-enoate biosynthesis	48361	72063.3	70717.4	59152.9	49557.9	60539.4	57511.2	35604.9	18878.3	14914.4	15316.5	12011.9	35340	25685.9	6686.33	51323.6	37485.6	25057.4	33696.3	28997.6	4958.23	5806.99	11015.3	7913.72	70530.6	58701.2	84315.4	80395.3	42609.3	52434.9	45010.2	39651.2	18549.1	19657.1	15566.2	6617.99	9885.47	59549	36962.5	33931	12142	16866.6	10100.5	14664.1	10686.3	22725.9	22445.6	26737.3
PWY0-1415	superpathway of heme biosynthesis from uroporphyrinogen-III	38071.6	43586.9	30578.6	34242.2	40439.4	50368.5	50507.3	31418.7	23039.4	16978.9	19117.8	14731.6	35205.7	26519.5	7034.26	47999.4	40878.1	30686.1	39102.2	34111	6838.74	9168.88	15452.3	12188.8	69045.9	55545	80696.7	75870.1	49668.2	58357	50025.4	46173.9	27634.5	26752.7	21724.7	9109.71	11392.7	58015	38976.5	33806.2	16517.6	23381	13927.6	19920.1	11697.4	25545.2	23898.3	30345.7
FASYN-INITIAL-PWY	superpathway of fatty acid biosynthesis initiation (E. coli)	40995.5	60025	60627.3	51234.9	45240	58221.3	54764.1	32918.2	20574	15696.3	16697.1	12825.9	35767.1	26118.5	6744.25	49717.4	37616.5	25013.7	34472.6	29743.9	5689.38	6583.01	12376	8786.08	71527.1	58815.5	84153	80928.9	43910.4	51345.2	45593.8	40833.4	19057	19753.5	15716.3	5917.21	10467.2	60221.5	37832.5	33733.1	12151.2	17283.9	10266.4	14951.9	10564.9	22754.4	22359.4	26940.9
BIOTIN-BIOSYNTHESIS-PWY	biotin biosynthesis I	38124.4	58835.1	56951.9	48365.3	47035.3	58474	57536.2	35114.8	19688.3	16143.4	15181.3	11539.9	22230.2	17248.4	4436.99	40257.8	37936.7	22906.9	32101.7	26165.6	3723.7	3827.22	8165.39	6016.11	74058.5	59587.8	86433.1	82954.2	41936.2	47084.9	43011.7	39056.1	19289.3	20814.8	16310.1	7472.61	11296.7	61776.3	40527.2	35468.3	14455.5	20188.9	12005.4	17431.7	11846.2	25607.7	24528.8	30018.1
PWY-6700	queuosine biosynthesis	63190.6	73640.7	61449.5	58727.3	56227.3	52540.5	55481.5	41286.5	16103.8	12922.8	11993.4	11485.7	30972.7	22414	5996.1	49881.1	34787	28883.9	33112.7	27852.5	3949.35	4672.85	9070.32	7174.74	60542.6	48655	70887.7	66189.6	38147.2	52827	43753.9	36017.1	20239.9	22204.7	17738.1	18082.8	8769.38	44449.9	30371	24661.6	14116.3	18192.5	11274.5	16066.9	10883.8	22120.7	20958.7	25381.7
PWY-6467	Kdo transfer to lipid IVA III (Chlamydia)	73034.7	73749.5	66417.8	65990.3	52902.1	48650	52248.8	38588.8	13622	11420.7	10860.1	10264.5	29307.4	21344.9	5791.68	47332.6	33692.2	26553	31002.8	25681.9	3162.16	3514.08	6701.92	5027.5	56359	46862.8	67002.6	62837	36913.6	50555.4	47453.4	35180.9	20995.7	21383.2	17858.9	18579.1	8950.32	44733.8	30672	24680.5	13742.2	17470.1	10917.6	15832.3	10370.2	21299.2	20438.2	24248.7
PWY-5505	L-glutamate and L-glutamine biosynthesis	38676.2	34380.6	21725.7	25554	32583	40844.4	47376.8	30012.9	15135.8	11184.8	10596.7	10944.4	45567.7	32980.5	8512.2	60880	41700.6	42999.5	46251.1	40468.9	5744.78	5567.15	11970.8	9098.3	50284	37127.7	54681.9	48368.4	47891	63514.4	52900.5	45121.2	28899	30395.6	24965.9	24709.9	5987.05	31171.4	23888.8	19311.5	19364.9	20848.1	15647.9	21164.4	10350	23103.5	19244.4	26613.3
PWY-6519	8-amino-7-oxononanoate biosynthesis I	39711.4	60413.1	61219.8	51477.2	46192.7	56622.8	54559	33673.7	16412.1	14077.6	12540.1	9416.18	18603.7	14458.8	3697.7	35859.6	33616.6	19224.9	27417	22112.7	2951.41	3032.71	6523.86	4781.54	68112.7	55392.3	80156.1	77273.5	35840.4	40962	36951.3	33214	15616.8	17277.1	13409	6276.42	9516.79	57207.7	36121.1	31763.3	12014.1	16558.8	9872.44	14381.3	10611.6	22487.9	21953.7	26294
NAGLIPASYN-PWY	lipid IVA biosynthesis	62286.2	73350.1	62049.2	59361.8	50666.2	47607.5	50841.1	36998.2	12648.5	11064.3	10150.8	9676.75	26515.7	19362.8	5195.67	42166	33213.6	26056.5	30481	25312.2	2650.74	3085.2	5869.75	4423.85	55523.3	45742	65907.3	61473.3	33443.3	47024.9	39840.3	32471.2	19417.3	19450	16093.5	15643.4	8417.46	43385.6	29151.6	23836.8	12835.5	16640.5	10246.5	14654.1	10106.5	20370.5	19613.2	23263.2
PWY-1269	CMP-3-deoxy-D-manno-octulosonate biosynthesis I	58137.8	70842.7	59759.2	56867.4	50243.2	47128.8	49954.3	36577.8	12875.9	11234.8	10288.6	9736.29	27192.4	19612.5	5328.37	42555.1	33292.6	26354.8	30670.7	25626.6	2827.36	3189.31	6291.62	4646.74	55516.8	45977.8	65757.8	61861.4	33464.3	45968.3	39378.7	32533	18636	19347.9	15844	15916.4	8489.15	43484.2	29051.1	23703.1	12583.2	16069	9970.81	14242.6	9991.97	20567.8	19682.1	23600.5
PWY-5855	ubiquinol-7 biosynthesis (prokaryotic)	41339.4	61187.6	57431.4	51575.8	44382.8	49791.1	49872.7	32467	14409.9	12130.5	11766.8	9806.49	26034.2	19397.2	5143.91	40324.5	33718.6	23537.6	31121.6	26142.5	3592.84	4497.27	8280.83	6469.89	61020.6	49442.8	71188	67916.9	35902	45509.8	37116.3	33862.8	18963.1	19483.7	15726.6	9103.88	8258	48910.6	30898	26677.9	12200.8	16423.8	9878.48	13831.7	10070.4	20128.3	19704.8	23639.4
PWY-5856	ubiquinol-9 biosynthesis (prokaryotic)	41339.4	61187.6	57431.4	51575.8	44382.8	49791.1	49872.7	32467	14409.9	12130.5	11766.8	9806.49	26034.2	19397.2	5143.91	40324.5	33718.6	23537.6	31121.6	26142.5	3592.84	4497.27	8280.83	6469.89	61020.6	49442.8	71188	67916.9	35902	45509.8	37116.3	33862.8	18963.1	19483.7	15726.6	9103.88	8258	48910.6	30898	26677.9	12200.8	16423.8	9878.48	13831.7	10070.4	20128.3	19704.8	23639.4
PWY-5857	ubiquinol-10 biosynthesis (prokaryotic)	41339.4	61187.6	57431.4	51575.8	44382.8	49791.1	49872.7	32467	14409.9	12130.5	11766.8	9806.49	26034.2	19397.2	5143.91	40324.5	33718.6	23537.6	31121.6	26142.5	3592.84	4497.27	8280.83	6469.89	61020.6	49442.8	71188	67916.9	35902	45509.8	37116.3	33862.8	18963.1	19483.7	15726.6	9103.88	8258	48910.6	30898	26677.9	12200.8	16423.8	9878.48	13831.7	10070.4	20128.3	19704.8	23639.4
PWY-6708	ubiquinol-8 biosynthesis (prokaryotic)	41339.4	61187.6	57431.4	51575.8	44382.8	49791.1	49872.7	32467	14409.9	12130.5	11766.8	9806.49	26034.2	19397.2	5143.91	40324.5	33718.6	23537.6	31121.6	26142.5	3592.84	4497.27	8280.83	6469.89	61020.6	49442.8	71188	67916.9	35902	45509.8	37116.3	33862.8	18963.1	19483.7	15726.6	9103.88	8258	48910.6	30898	26677.9	12200.8	16423.8	9878.48	13831.7	10070.4	20128.3	19704.8	23639.4
FERMENTATION-PWY	mixed acid fermentation	31418.7	44985.4	50266	43273.4	41865.2	54680.4	52780.1	31479.3	20176.8	15354.3	12703.3	11242.9	20178.3	15238.3	3937.31	37227.5	31792.4	23603.2	25950.1	20155.2	5072.21	5168.34	8359.48	4585.95	65036.7	52670.3	77095.9	71336.8	32690.6	44523.5	33604.5	29953.2	11913.6	18884.2	11465	6905.69	11606.8	56464.8	40387.4	32717.2	14866.8	20010.8	12215.8	16853.5	11147.5	25275	22923.3	29054
UBISYN-PWY	superpathway of ubiquinol-8 biosynthesis (prokaryotic)	40232.1	59725.1	56288.8	50503.2	43489.9	48653.8	48651.9	31758.1	13854	11696.7	11354.4	9414.51	25248.3	18819.4	4983.58	39308.4	32712	22842.4	30176.2	25270.3	3526.51	4388.65	8039.49	6316.75	59238.5	47912.5	68995.3	65880.7	34706.7	43975.1	35799.5	32668.6	18287.7	18924.6	15229.8	8847.34	7879.11	47029	29682.7	25511.6	11771.3	15775.4	9523	13321.3	9761.03	19426.8	19008.3	22805.2
PWY-5971	palmitate biosynthesis II (bacteria and plants)	38315.7	53960.6	53461.7	53076.7	37187.4	30435.4	34879.1	28583.6	21316.3	17746.1	17507	14196.5	42683.8	31119.3	8069.95	53321.6	42347.2	30747.7	38767.6	35131.7	6582.55	6051.81	13591.8	9570.65	38442.1	47460.8	55085.1	45987.3	34681.6	46548	37223.6	35987.4	12524.3	12898.4	14860.2	6249.77	845.3	11417.5	7037.99	1731.27	10572.9	13058.4	8449.53	13194.4	8489.45	17882.7	17321.3	23268
PWY-7196	superpathway of pyrimidine ribonucleosides salvage	41763.3	31437.1	27501.3	33590.6	44772.3	40479.8	40506.8	34204.9	12293.1	10041.4	8388.56	9864.21	37194.9	25764.2	6711.1	50028.9	25755	31762.2	31774.3	26885	13896.8	12774.6	17926.2	14940.1	38999.2	31072.7	45438.5	40815.2	35523.7	46281.8	50854.6	31542	18308.8	22537.8	18024.4	20316.5	4992.45	23516.4	19117.6	10242.5	13566.7	14736.4	10379.2	15040.4	8130.42	18396.2	15424.8	20556
TCA-GLYOX-BYPASS	superpathway of glyoxylate bypass and TCA	37138	57205.1	58571.9	50664.3	21120.2	29755	23116.8	16863	20342.7	13685.9	17858.4	13646.9	35048.5	27526.4	7043.84	46154.2	30111.4	28588.3	37103.7	34234.9	10643.8	14931.6	22531.9	19539.4	29180.1	29086.3	39044.6	34867.6	43346.5	51525.3	42070	39228.8	22095.6	23532.8	17068.3	7350.73	4079.65	27551.6	12440.2	14557.1	9085.54	12637.8	6942.71	9521.34	5482.6	11297.2	11220.1	14358.1
PWY0-1241	ADP-L-glycero-&beta;-D-manno-heptose biosynthesis	42921.1	50642.4	52022.4	47721	47402.8	45430.2	46466.6	33973.4	8182.8	8377.67	5588.95	5326.26	15780.4	11257.4	2874.81	28257.8	26296	20321.8	22528.9	17649.1	2031.46	2139.85	4283.72	3686.96	49152.6	40538.4	58836.9	53861.4	23079.7	31020.4	29570.9	23493.3	12348.7	14486.5	11300.9	14429.4	5568.93	38486.9	24684.8	19065.1	11187.5	12346.9	8736.01	11857.1	8826.39	17597	16285.1	20233.2
PWY-5509	adenosylcobalamin biosynthesis from cobyrinate a,c-diamide I	16559.9	28145.9	17453.5	19435	28633.7	37398	39595.2	24011.1	16817.8	15765.7	10119.1	13686.5	17661.6	11760.4	3194.23	31037.4	30047.9	19611.5	26602.1	19792.5	2619.73	2746.99	6051.83	6884.61	54759.8	43823.6	63244.6	57141.8	33292.7	36741.8	34299.7	31639.1	15423.8	17047.3	12323.6	6383.17	8512.33	41726.2	31386.3	25919.2	12423.1	16733.7	10353	14297.7	9854.68	20263.7	18501.3	23946.2
LEU-DEG2-PWY	L-leucine degradation I	15651.1	22203.6	12681.8	13951.8	23894.2	23144.6	26611.3	20779.9	18088.7	15435.5	12394.1	16840.1	33339.5	22145.8	5938.22	48579.4	31377.5	35171.3	39705.1	33097.8	12582.4	11563.6	18656.7	16477.6	32998.6	29100.6	41647.2	35369	39209.6	50051.2	44710.6	37028.9	23766.9	25978.9	19523	15218.9	4595.99	22782.8	16676.2	13657.6	10897	13405.4	8994.61	12594.4	7220.91	14245.5	13267	17277
PWY-6269	adenosylcobalamin salvage from cobinamide II	16727.9	28585.7	17857.4	19789	28859.9	37551.3	39653.7	24115.2	16542.9	15615.4	9934.5	13455.8	17376.3	11562.1	3139.54	30723.4	29785	19312	26239.9	19487.7	2563.39	2687.88	5925.99	6742.16	54557.4	43707.4	63067.7	56998.4	32828	36299.4	33848.9	31186.9	15124.8	16761.8	12100.6	6288.86	8384.24	41559	31149	25724.2	12224	16436.6	10173.9	14052	9796.09	20070.2	18363.2	23706.3
ARG+POLYAMINE-SYN	superpathway of arginine and polyamine biosynthesis	34133.6	39525.4	28125.7	28756.9	26671	31742.4	29047.2	20440.1	15709.2	12491.6	11736.6	10093.4	22242	16357.6	4322.07	38792.4	24939.9	16591.4	23129.6	17726.1	4264.16	3867.17	8009.26	5529.36	38183.5	35851.7	50109	45787	34964	41417.9	39602	31416	15774.1	18395.2	14609.2	8241.44	5774.27	36307.3	18872	18863.2	8904.84	13347.6	7779.81	10770.3	6439.67	12557.7	13167.9	16223.8
PWY0-1479	tRNA processing	16744.1	29403.2	18606.9	21990.6	26141.5	22550.2	31274.5	22766.3	6324.15	7726.92	8291.98	4229.02	20576	14660.4	3869.36	36845.8	30859.2	25106.8	35235.1	28197.7	1145.27	2087.02	2368.71	1955.91	58625.1	39937.2	58051	65813.9	34691.1	45429.1	23228.9	33270.6	32004.2	23807.9	20432.7	10212	1657.44	18884.6	10865.4	3959.88	7787.39	11684.7	7406.7	11062.3	7838.08	11361.7	10302.3	13143
PWY-6628	superpathway of L-phenylalanine biosynthesis	9409.64	20099.7	12917	18913.6	20683.6	20727.8	24029.3	17005	8772.93	6791.06	10245.8	6499.96	32214.8	22075.2	5968.91	47205.3	26034.1	26184.7	39624.8	31316.4	8701.33	12224.7	15001.5	12036.7	48187.3	31739.3	45660.8	55241.5	48943.9	55662.3	34375.3	39717.8	22056.9	21222.8	13561.6	5646.01	2748.38	15904.9	9240.47	4140.34	5906.48	8620.95	5470.95	7320.34	3956.63	6726.72	6252.57	8750.93
PWY-6630	superpathway of L-tyrosine biosynthesis	9409.49	20096.1	12915.9	18910	20678.4	20726.3	24025.4	17000.3	8771.65	6789.5	10243.9	6499.2	32175.8	22048.8	5962.99	47078.2	26016.2	26173.7	39600.8	31297.5	8700.84	12224.1	14998.8	12036.2	48179.5	31734.6	45654.2	55231.8	48895	55576.5	34362.1	39693.8	22053.1	21215.2	13558.2	5641.72	2748.16	15902.5	9239.71	4140.06	5905.94	8620.36	5470.47	7319.72	3956.17	6726.36	6251.81	8750.48
P164-PWY	purine nucleobases degradation I (anaerobic)	27686.8	34099.8	17698	21979.3	31722.2	25988.2	27888.4	25137.4	9652.89	9583.08	7455.06	10054.1	27923.1	18397	4918.9	39272	24311.1	31169.4	32781.3	27653	3734.27	3271.13	4920.09	5326.74	28050.8	25365.8	36338.5	31201.8	27058.9	36488.3	30334.9	28126.7	16544	19477.2	14815.6	15492.2	3348.6	19577.1	14520.5	8120.33	9604.64	11726	7576.84	10571.8	6331.04	13210.7	12092.6	15832.5
PWY-4984	urea cycle	31122.6	21151	17645.7	23600.7	26517.3	19122.1	21209.8	19849	8476.79	6524.85	6592.74	7268.05	22274.5	15276.4	3911.99	35715.7	17320.1	26536.8	27397.1	23785.5	11085.8	10223.6	17753.1	17037.8	26739.6	21126.8	29235.9	32530.4	26916.4	34354.3	35609.9	24398.1	12995.4	18175.3	12726.5	14778.6	3327.52	16479.6	13439	6545.22	8139.15	8952.79	6390.04	8579.71	5328.64	10795.9	10005.8	12528.7
PWY-6263	superpathway of menaquinol-8 biosynthesis II	19583.6	26481.8	12581.4	19185.7	31028.5	23047.5	27776.5	24167.8	6818.47	5953.5	4741.92	5827.13	25924.6	18191.6	4793.75	37034.8	21356.2	25934.2	25800	22146.5	2559.44	2191.05	4372.82	3092.19	23726	21817	32588.1	27654.6	26712.1	38729.1	38503.3	26316.6	15453.7	17451.4	13588.4	17568.5	3084.26	17305.2	14709.5	12247	10616.6	10380	8233.35	11361.7	6149.92	13967.4	12016.6	15513.3
PWY-181	photorespiration	28241.5	37455.9	18001.3	20419.3	17635.7	20332.8	19650.8	14450.7	21584.2	15794.5	16030	14239	17764	13670.8	3728.4	28789.1	20591	17038	24410.1	22358.4	1856.42	2359.3	6315.13	7298.55	19177.1	17109.7	25222.9	21064.2	29982.9	35336.8	27065.9	27272	15070.9	21510.1	15358.7	7175.74	2969.29	23648.5	12554.9	18252.1	7716.99	10621.8	6260.93	9267.06	4808.82	10953.8	10860.8	14002.1
PWY0-1297	superpathway of purine deoxyribonucleosides degradation	13320.3	10120.5	8083.71	10706.2	13602.7	8522.69	11765.9	10019.4	12135.4	10238	7482.36	11787.5	16453.7	10189.4	2832.55	29024.1	59135.7	76095.9	77473	72579.9	3893.76	5486.27	6515.65	9107.32	9546.18	7929.89	12064.9	9598.22	17800.6	24812.5	29080.5	16156.8	10229.7	14741.3	10369.8	12573.4	2005.72	5538.71	6992.39	3597.24	5726.35	5743.93	4587.25	5795.38	3151.72	4936.4	5025.04	5544.25
POLYAMSYN-PWY	superpathway of polyamine biosynthesis I	24250.2	27121.6	20401.1	20433.3	16311.8	19601.8	17347.2	12415.9	8867.54	7491.62	6528.96	5536.39	12744.2	9359.68	2456.47	24290.4	14864.6	9208.83	13238	9921.7	2212.38	1994.28	4205.87	2857.17	22739.4	22223.7	30719.8	28102.6	20608.2	25032	23701.7	18261.8	8522.24	10384.3	8148.22	4693.89	3172.12	22489.8	10750.4	11076.8	4866.24	7258.92	4225.51	5855.71	3741.66	7071.24	7641.24	9234.41
PWY-6901	superpathway of glucose and xylose degradation	34678.5	42840.9	19614.4	22679.7	17627.9	14379.9	19765	14008.7	2950.12	2605.66	2607.27	1819.8	16879.3	11208.7	2963.6	24491.2	19281.1	21254.1	22510.7	21076.7	657.196	736.641	2326.5	1178.99	14983.9	12954.1	24445.5	20108	13531.5	25380	13786.3	13428.3	5418.46	8349.54	6105.72	7047.11	977.032	7058.35	6306.8	21375.4	6447.53	8574.62	4474.74	5961.32	2907.78	7604.15	6933.95	9181.37
PWY-5100	pyruvate fermentation to acetate and lactate II	23873.4	24009.8	17035.8	20854.9	19801.4	12763.6	17940.7	15747	13029.7	7174.48	7018.33	7481.54	13392.1	9946.15	2733.15	27438.7	9614.95	6970.93	7655.61	5724.07	3108.56	3558.92	5385.35	5711.27	15745.4	12607.9	18065.4	17198.1	18521	28866.4	21726.5	16840.7	10792.1	12107.5	9309.17	10491.2	4519.52	9270.9	10031.2	4596.25	5774.64	9055.6	4793.56	7438.35	3772.78	7667.61	7471.13	7461.4
DENOVOPURINE2-PWY	superpathway of purine nucleotides de novo biosynthesis II	15590.3	25221.5	13226.6	11848.6	20868	15291.5	25421.9	19441.2	2321.35	3043.66	3395.43	2018.82	3712.04	2447.54	509.889	9910.09	13702.5	10293.3	13538.6	10333.8	241.021	489.761	495.667	435.738	36669.4	23753.7	26416	42472.3	6085.52	7451.99	4216.46	5153.05	20170.6	20301.5	20076.1	15020.3	433.094	6071.97	8450.01	2374.97	8717.64	16065	11808	12124.3	8215.72	7650.81	7079.86	8293.76
PWY-5840	superpathway of menaquinol-7 biosynthesis	5778.44	6736.71	3509.76	3703.26	6464.39	4249.68	8351.08	5396.66	8107.47	4614.38	5589.59	8548.78	24168.7	17041.7	4291.27	30180.7	17532.7	18254.9	17934.3	19309.5	11363.3	10538	24342.2	26526.3	12382.6	6833.53	12858.2	15668.2	19914.7	29874.7	25065.8	16446.1	7517.07	21180.3	11647.7	6339.25	763.281	9097.08	5263.03	7857.45	3220.99	6602.05	2397.1	6165.45	2190.08	5052.65	3127.7	5830.63
PWY-5838	superpathway of menaquinol-8 biosynthesis I	6056.4	6951.14	3670.63	3795.99	6505.11	4255.51	8371.22	5420.46	7957.27	4570.86	5497.65	8310.97	23730.1	16734.2	4214.03	30090.6	17430.3	18005.2	17738.8	18999.5	10271.6	9691.65	22176	23374.6	12376.6	6834.17	12854.7	15675.8	19658.5	29628.2	24756.8	16259.6	7429.87	20698.8	11449.7	6339.88	761.318	9081.84	5247.16	7812.4	3200.8	6528.42	2382.23	6094.99	2186.63	5031.42	3121.68	5804.62
PWY0-1296	purine ribonucleosides degradation	27341.9	11455	11687.2	16554.9	15291.2	9715.34	13347.1	11302.2	6655.55	3570.01	4980.7	4675.99	14294.7	9991.52	2746.51	26268.9	6625.61	8749.09	8432.32	7400.8	3982.44	3955	7528.03	8791.94	10935.1	7790.24	12844.3	9514.94	20227.9	27173.3	32550.8	16157.1	11789.1	16711.3	11836.7	13793.6	2317.21	6369.08	8008.4	4150.47	6568.34	6638.08	5280.66	6677.92	3577.95	5665.32	5740.1	6368.17
PWY-6478	GDP-D-glycero-&alpha;-D-manno-heptose biosynthesis	28580.6	19737.4	17484.9	21714	21518.5	12376.1	14442.2	15932.8	4239.25	3558.34	2783.54	3531.8	12250.9	8574.73	2180.19	21069.4	11110.6	13454.4	13537	11267.5	2106.38	1890.37	3438.67	3341.85	13062.4	12058.9	17109.4	13845.6	14249.2	20275.8	21397	14143.2	6832.85	9651.2	7084.83	11346.7	2150.61	10460	8481.01	4823.29	5297.93	4859.68	4015.89	5346.38	3768.4	7283.94	6867.33	8337.92
PRPP-PWY	superpathway of histidine, purine, and pyrimidine biosynthesis	15112.4	21784.4	12544.5	12004.8	18923.6	13361	21841.4	17117	2971.31	3246.78	3978.6	2537.4	5014.36	3338.77	708.489	12372.8	11375.9	10764.7	12856.7	10681.3	348.034	697.856	716.776	631.411	26799.2	18218.1	22082.4	26667.8	7794.14	9716.52	5698.77	6570	17716.1	18258.8	17308	14007.9	574.09	5505.2	7623.57	2657.48	7692.1	12899.4	9671.96	10244.5	6838.84	6734.3	6313.11	7321.83
PWY-5897	superpathway of menaquinol-11 biosynthesis	5616.06	6343.65	3372.02	3446.28	5802.05	3760.26	7456.94	4832.15	7196.49	4112.23	4944.86	7604.29	22013.3	15482	3882.65	27980.1	15911.4	16472.8	16139.5	17451.3	10096.1	9344.82	21912.1	23898.2	11040.2	6064.91	11453.8	14045.7	17847.9	27224.4	22631	14682.7	6622.69	19168.9	10390.2	5733.34	669.844	8102.11	4655.97	7015.51	2839.6	5825.33	2108.85	5450.52	1947.88	4482.75	2767.07	5169.94
PWY-5898	superpathway of menaquinol-12 biosynthesis	5616.06	6343.65	3372.02	3446.28	5802.05	3760.26	7456.94	4832.15	7196.49	4112.23	4944.86	7604.29	22013.3	15482	3882.65	27980.1	15911.4	16472.8	16139.5	17451.3	10096.1	9344.82	21912.1	23898.2	11040.2	6064.91	11453.8	14045.7	17847.9	27224.4	22631	14682.7	6622.69	19168.9	10390.2	5733.34	669.844	8102.11	4655.97	7015.51	2839.6	5825.33	2108.85	5450.52	1947.88	4482.75	2767.07	5169.94
PWY-5899	superpathway of menaquinol-13 biosynthesis	5616.06	6343.65	3372.02	3446.28	5802.05	3760.26	7456.94	4832.15	7196.49	4112.23	4944.86	7604.29	22013.3	15482	3882.65	27980.1	15911.4	16472.8	16139.5	17451.3	10096.1	9344.82	21912.1	23898.2	11040.2	6064.91	11453.8	14045.7	17847.9	27224.4	22631	14682.7	6622.69	19168.9	10390.2	5733.34	669.844	8102.11	4655.97	7015.51	2839.6	5825.33	2108.85	5450.52	1947.88	4482.75	2767.07	5169.94
PWY-7328	superpathway of UDP-glucose-derived O-antigen building blocks biosynthesis	8071.01	8476.8	5607.47	6534.95	6336.95	11576.9	7500.49	6271.51	21128.7	14493.2	10404.4	13496.3	15078.6	9764.7	2571.96	29014.5	7684.04	7235.87	10818	8018.45	7231.22	9091.32	14211.6	12102.2	22176.4	13620.3	19257.1	27676	21342.2	25739.9	20185.3	16135.1	7026.71	9540.96	6095.33	2686.19	1762.04	5014.3	4557.51	2261.55	2384.86	5388.16	2972.47	3432.34	1931	1854.48	2269.99	2608.54
PWY-7187	pyrimidine deoxyribonucleotides de novo biosynthesis II	12681.3	20957.6	11299.7	10020	17558.9	13173.6	21670	16303.9	2017.49	2638.49	2951.02	1754.74	3223.58	2126.22	443.08	8559.42	11829.8	8913.3	11717.2	8956.71	209.584	425.88	431.01	378.899	31494.7	20435.4	22799.4	36462	5285.7	6462.29	3661.34	4476.27	17507.8	17522.6	17349.8	12422.4	376.563	5274.95	7330.85	2064.09	7555.85	13939.7	10231.6	10515.1	7015.24	6628.03	6125.61	7189.36
ARGORNPROST-PWY	arginine, ornithine and proline interconversion	828.545	3467.07	851.185	1672.62	15074.7	20368.8	19943.6	13253.6	12678.4	11057.9	7197.53	12853.5	16665.6	10579.6	3029.51	28558.5	9707.92	9127.74	10530.4	7503.62	3595.16	4143.88	6838.01	10240.6	17337.8	9711.91	17652.6	14668.1	16113.1	20681	17227.1	15775	7656.68	12335.5	8111.75	7956.02	523.574	2920.55	3537.87	817.594	4826.6	6479.72	4150.49	6343.54	3094.84	5966.15	4782.52	6398.25
PWY-7376	cob(II)yrinate a,c-diamide biosynthesis II (late cobalt incorporation)	5932.28	6485.26	2351.55	2810.97	7856.53	9252.66	9437.27	6924.69	15026.7	11908.3	9760.69	13379.8	13956.9	8515.02	2620.22	24661.3	6460.48	9597.82	11078.9	8841.4	5814.55	5740.04	10569.8	10839.1	9819.3	9802.55	14478.7	11394.2	20100.2	22174.8	19082.5	18693.1	10306	13849.3	9568.24	3834.32	1458.46	5802.43	5696.42	7692.04	3037.32	6866.89	3496.06	5181.59	2445.81	3477.28	4286.99	5019.33
PWY-6151	S-adenosyl-L-methionine cycle I	7127.58	12846.7	7616.34	7799.95	12251.4	9245.04	13238.9	11165.9	5007.13	2806.39	5362.62	5099.66	13735.7	9171.34	2621.86	24588.1	11975.3	10968	13522.9	10702	856.184	1605.78	1788.5	1475.13	16213.6	10496.6	16974.8	19335.9	15640.8	25529.4	15248.6	13065.7	10063.9	10616.9	7900.68	6246.02	4507.4	5973.34	8254.76	3093.1	4734.77	8246.28	3189.97	5516.09	2531.06	5448.6	5820.15	6093.83
PWY-7371	1,4-dihydroxy-6-naphthoate biosynthesis II	32743.2	26634.5	14576.1	19244.2	17191.1	10452.2	13472	13000.4	2471.93	2292.89	1691.16	2157.49	11317.1	7798.72	2028.29	17524.8	9513.09	11549.1	11205.4	9553.59	905.452	756.798	1538.07	1052.15	11118.6	10085.7	14456.5	12924.3	10993.5	17413	17285.7	10976.3	6172.93	6833.09	5585.44	9659.94	1205.82	7213.47	6171.16	5015.95	4480.8	4255.65	3541.58	4762.75	2879.57	5926.9	5250.56	6492.21
POLYAMINSYN3-PWY	superpathway of polyamine biosynthesis II	24011.1	27836	18429.7	18575.2	11234.6	12178.1	12681	8402.62	4904.59	3383.95	4095.85	2911.76	10678.7	7588.33	1985.74	18360.9	10931	7978.2	10014.8	8558.06	1588.2	1721.06	3322.15	2527.96	10683.8	10471.9	16130.8	13344.2	13961.6	19537.6	14890.5	12435.5	6441.74	7140.97	5569.78	3802.3	1484.16	10023.4	5644.03	9129.66	3924.85	4875.36	2982.92	4557.7	2176.85	4305.65	4524.82	5517.98
PWY0-1298	superpathway of pyrimidine deoxyribonucleosides degradation	25314.1	9645.66	11313.3	15863.2	11458.8	6831.78	9238.66	8205.45	4802.48	4321.22	3056.35	4121.8	11818	7367.9	2019.17	20823.1	20818.3	24577	24578.1	21641.4	2033.73	2199.33	3643.63	4594	7326.61	6024.79	9225.74	7330.78	12031.3	17590.5	19833.9	10992.8	6475.63	9054.27	6549.91	9364.1	1340.81	4157.48	4985.88	2708.27	3975.38	3950.46	3116.36	4058.96	2298.11	3720.1	3731.29	4154.21
PWY-7374	1,4-dihydroxy-6-naphthoate biosynthesis I	817.565	5755.2	2036.22	3963.62	14985.2	11732.8	14784.4	12851.2	3031.72	2791.63	2064.39	2656.38	13486.2	9325.56	2438.88	19746.5	11145.6	13711.1	13335	11436.8	1126.7	938.912	1910.4	1301.27	12690.5	11562.5	16794.9	14736.4	13222.9	20280.1	20455.7	13202.2	7501.75	8100.36	6688.45	10346.4	1461.19	8575.98	7362.5	6033.2	5387.78	5122.1	4227.35	5726.4	3304.15	7079.21	6190.11	7782.48
THISYN-PWY	superpathway of thiamin diphosphate biosynthesis I	16173.4	17517.8	11509.6	8231.6	6388.5	5561.42	10072.8	5845.3	2245.1	1380.81	1573.08	1494.06	10119.3	8243.95	1796.36	14891.2	25365.5	21101	20789.9	20579.7	97.4101	89.928	760.389	97.4275	5122.78	4931.51	9464.34	4562.24	10825.8	29425.4	19186.8	13738.1	9371.63	5068.6	6211.71	7463.23	216.404	6819.86	2531.08	977.09	5355.15	3990.11	3450.07	5690.2	2431.98	2478.14	2794.05	3045.27
PWY0-1061	superpathway of L-alanine biosynthesis	4185.62	8893.96	5086.61	7847.39	8966.44	7037.25	10078	8110.09	3321.12	3306.09	3810.54	2809.94	8104.59	6043	1541.46	20928.3	10784.9	7846.41	11793.2	8847.72	2765.49	3632.18	4434.78	3586.8	23914.3	15461.4	22603.9	29851	13771.7	19885.3	8609.69	12930.1	9054.88	7627.26	6083.67	3398.34	724.372	5194.68	2902.78	1021.76	1990.64	3095.36	1951.23	2923.65	2549.32	3154.81	3158.49	3848.56
PWY-5861	superpathway of demethylmenaquinol-8 biosynthesis	4166.01	4772.78	2495.11	2583.39	4461.69	2883.02	5747.94	3722.27	5479.59	3163.9	3759.84	5758.19	17210.1	12077.5	3017.35	22167.7	12452.6	12807.4	12524.6	13565.2	7098.2	6669.23	15792.7	16641.8	8520.42	4663.39	8830.24	10870.5	13781.1	21300.9	17592.1	11311	5034.91	14841.1	7971.36	4467.31	510.894	6245.17	3573.02	5417.74	2170	4438.48	1608.18	4160.78	1500.93	3447.61	2124.07	3973.89
PWY-5180	toluene degradation I (aerobic) (via o-cresol)	1115.91	2198.24	1409.76	1905.27	3464.18	2979.82	3064.13	3118.19	4546.67	4559.79	3061.56	4694.46	6909.49	4067.04	1154.6	12686.1	45240.4	59377.8	57828	53815.1	2130.63	2485.76	3556.23	4569.74	2997.77	2614.65	4100.05	3426.7	7599.25	9788.68	7500.6	6543.85	3176.67	5494.32	3000.72	1460.07	517.351	1604.97	1546.82	512.253	833.721	1327.73	709.542	799.744	942.38	903.024	1295.77	1388.34
PWY-5182	toluene degradation II (aerobic) (via 4-methylcatechol)	1115.91	2198.24	1409.76	1905.27	3464.18	2979.82	3064.13	3118.19	4546.67	4559.79	3061.56	4694.46	6909.49	4067.04	1154.6	12686.1	45240.4	59377.8	57828	53815.1	2130.63	2485.76	3556.23	4569.74	2997.77	2614.65	4100.05	3426.7	7599.25	9788.68	7500.6	6543.85	3176.67	5494.32	3000.72	1460.07	517.351	1604.97	1546.82	512.253	833.721	1327.73	709.542	799.744	942.38	903.024	1295.77	1388.34
PPGPPMET-PWY	ppGpp biosynthesis	16275.3	14605.2	8726.45	11403.5	6087	5649.71	6916.81	5364.75	5405.65	4159.86	5370.38	3988.8	14587	10850.1	2932.95	20827.2	8049.2	9920.07	11950	10861.6	3109.87	3809.31	6582.16	4570.93	5884.08	5413.14	8010.36	6612.67	15859.4	20753.7	13946.3	13138.1	9663.76	8478.41	6084.2	2684.95	1141.35	3634.8	3417.62	1830.16	1579.04	2843.95	1652.94	2373.01	1325.08	2023.5	2622.56	2903.65
PWY-1622	formaldehyde assimilation I (serine pathway)	13532.2	15170.1	6460.02	8174.1	7790.04	7268.03	9075.22	6287.58	7364.39	4722.33	6477.88	4272.88	10641.2	7068.18	2206.35	17905.1	5933.68	8481.5	10082.4	8298.04	335.672	372.86	290.825	347.641	8299.73	6604.62	11093.2	9426.73	14316.5	17464.1	12012.7	12991.6	7975.52	10385.6	7844.87	3175.98	1148.65	7764.5	5793.61	6690.75	2891.81	5268.23	2919.88	4254.39	1716.27	3627.03	3943.03	5198.96
P161-PWY	acetylene degradation	1706.34	3078.67	2045.07	2825.02	8136.19	6144.69	6929.08	7366.58	8849.2	8224.26	5304.69	8648.5	12235.2	7429.86	2062.24	24271	10583	7488.88	8256.5	6147.31	2651.59	3763.19	4376.08	6327.92	6201.97	5680.23	8653.52	6838.45	12858.6	18952.7	12573.2	11689.6	5882.33	10315.6	6389.9	5993.84	1125.1	2456.72	3158.3	684.843	2090.62	3230.56	1945.29	2354.6	2027.75	1957.29	2482.24	2523.31
PWY-7332	superpathway of UDP-N-acetylglucosamine-derived O-antigen building blocks biosynthesis	3462.99	5095.82	2455.17	2016.93	5055.15	3984.91	6510.52	3938.97	5927.69	3178.55	4681.64	3076.7	9076.77	6505.63	1834.01	23861.2	2956.99	5941.83	5406.96	6129.3	4807.32	4795.82	8701.73	12973.6	4981.41	4025.88	5814.56	4572.53	13620	24161.1	17501.2	12422.4	8685.23	20142.1	11368.1	5997.31	312.925	2209.62	2827.43	7604.8	1001.9	1673.31	1280.49	1579.13	1174.67	1548.31	1468.04	2203.57
TYRFUMCAT-PWY	L-tyrosine degradation I	2435.21	5287.48	3204.75	4994.01	5775.3	5916.29	6942.4	4875.32	2370.14	1907.95	2853.37	1767.19	10490.1	7023.01	1883.8	16766.4	8193.22	8149.31	13592.9	10261.2	2875.03	3549.41	5246.02	3794.47	15742.1	9951.98	14232.9	18577.5	16590.8	19535.6	10513.1	12709.2	6172.43	6296.12	3809.03	1558.71	802.399	4446.12	2497.91	1079.45	1581.46	2283.05	1458.95	1948.94	1100.39	1815.88	1699.9	2381.41
PWY-5676	acetyl-CoA fermentation to butanoate II	21035.9	15416.2	12063.7	15487.3	6301.69	4366.48	6136.51	5027.58	4676	2899.78	3801.87	3069.51	7478.56	5351.29	1569.06	14236.2	3113.26	2217.21	2770.23	2214.45	1061.04	1044.85	2485.72	1567.86	6518.94	6281.42	8373	6160.05	10823.7	14116.2	15861.1	9313.27	5881.09	6427.76	5229.28	3992.85	1171.71	5937.59	4567.79	3786.18	2699.05	3436.85	2211.09	3461.84	1557.5	3656	3732.75	3909.43
P122-PWY	heterolactic fermentation	4242.8	8130.98	4883.62	6377.41	9060.38	7049.78	10076.8	7277.13	1366.96	1216.9	1230.51	846.818	10645.8	6716.37	1798.42	14339.6	10377	13865.6	13846.2	13544.6	302.04	340.755	1136.78	577.289	7152.54	6238.79	12116.5	9837.15	6767.37	14105.8	6842.85	6781.25	2855.42	4348.42	3329.73	5196.52	438.162	3241.34	2916.92	2322.15	3195.57	4213.68	2163.28	2872.38	1394.59	3683.53	3376.17	4464.19
CODH-PWY	reductive acetyl coenzyme A pathway	8377.41	11393.3	5845.14	5076.79	12845.2	11365.9	12090.2	9820.41	2408.55	2113.55	2398.89	1403.81	5274.17	3795.37	937.186	10853	7770.33	8125.31	8506.05	6819.2	544.081	471.243	2082.02	1253.59	10007.2	6414.79	10813.5	9331.35	6236.63	9723.77	5587.9	6462.78	5777.03	7565.14	5351.8	4795.09	430.942	3280.39	2613.12	1510.9	2678.34	3745.31	2351.69	3179.44	1559.22	3282.57	2639.13	3795.41
PWY-5747	2-methylcitrate cycle II	10661.4	21157.6	32367.1	22675.7	4024.56	5684.47	4871.67	3567.67	2355.05	1936.31	2161.3	1388.76	3386.24	2621.92	662.697	9120.96	5532.93	4134.48	5104.91	3920.65	991.194	1119.11	1767.45	1137.24	6400.46	5324.42	6877.22	6805.44	5646.53	7921.1	4049.14	4978.85	4291.76	5259.46	3594.97	1904.73	423.526	2607.85	2036.8	1774.46	1570.93	2353.49	1408.86	1832.86	1297.47	1828.21	1875.27	2301.31
PWY-5845	superpathway of menaquinol-9 biosynthesis	5587.71	5140.95	3096.58	2976.08	1605.38	2830.35	3372.27	2175.11	3063.51	1814.15	1830.14	1485.64	8608.84	6503.08	1343.36	13586.9	11348.8	11345.4	11759	12434.7	3229.38	3492.09	6239.27	9831.58	1796.58	1499.7	3160.07	6069.95	7868.78	19806.3	10404.1	7508.22	3375.06	6722.73	3232.21	1356.77	179.543	6148.6	948.623	1033.09	892.245	1387.07	1173.46	1593.06	634.648	673.231	592.92	643.001
PWY-5741	ethylmalonyl-CoA pathway	8559.73	8759.11	4295.93	5277.76	4308.14	3926.37	4946.48	3423.5	4315.54	2499.23	4010.01	2667.69	8318.46	5920.53	1756.44	12779.4	3357.73	4344.21	4778.6	4441.54	1347.07	1424.27	3253.07	2248.67	4980.32	4231.21	6529.51	5516.68	9362.2	12443.5	9001.01	8233.28	6235.65	6608.17	5152.68	2041.97	818.076	4357.17	3440.1	3593.31	1631.86	3007.45	1689.18	2499.97	946.939	2021.43	2229.85	2876.26
PWY0-1533	methylphosphonate degradation I	12333	16686.7	9247.62	9503.7	2672.21	1923.75	2668.44	2004.22	3022.2	1970.03	2765.82	2137.36	8017.02	6139.01	1642.88	10357.2	4427.54	5191.78	5703.13	5573.87	1439.87	2283.38	3414.87	2885.8	5043.85	4899.42	6475.82	4459.53	8380.68	11851.4	9599.19	7809.6	5550.6	4942.46	3957.6	1597.72	536.985	3576.23	2321.77	2040.1	1106.76	1928.02	1141.96	1374.84	669.381	1276.75	1487.94	1859.46
PWY-3801	sucrose degradation II (sucrose synthase)	5041.75	12185.7	3709.45	10945	5702.79	1721.32	3650.29	4219.98	5689.75	3719.2	4470.53	3085.97	774.689	919.923	296.271	4345.61	9710.84	1010.62	1379.05	1157.78	448.314	582.317	164.808	269.51	4233.42	4138.49	6831.65	2288.42	5092.45	5365.78	3817.68	6006.36	1635.27	9000.42	2116.39	1178.6	1240.87	15632.4	8197.25	6717.3	5426.02	6002.46	3381.09	3910.42	2813.94	8523.01	6719.35	10405.4
PWY-5850	superpathway of menaquinol-6 biosynthesis I	3045.37	5140.95	3096.58	2976.08	1233.79	1063.97	1855.16	1209.89	3063.51	1814.15	1830.14	1485.64	8608.84	6503.08	1343.36	13586.9	11348.8	11345.4	11759	12434.7	3229.38	3492.09	6239.27	9831.58	1550.66	1499.7	3160.07	6069.95	7868.78	19806.3	10404.1	7508.22	3375.06	6722.73	3232.21	1154.94	121.308	6148.6	948.623	1033.09	403.596	318.672	349.461	855.543	309.682	673.231	417.774	643.001
PWY-5896	superpathway of menaquinol-10 biosynthesis	3045.37	5140.95	3096.58	2976.08	1233.79	1063.97	1855.16	1209.89	3063.51	1814.15	1830.14	1485.64	8608.84	6503.08	1343.36	13586.9	11348.8	11345.4	11759	12434.7	3229.38	3492.09	6239.27	9831.58	1550.66	1499.7	3160.07	6069.95	7868.78	19806.3	10404.1	7508.22	3375.06	6722.73	3232.21	1154.94	121.308	6148.6	948.623	1033.09	403.596	318.672	349.461	855.543	309.682	673.231	417.774	643.001
PWY-5863	superpathway of phylloquinol biosynthesis	3460.19	3291.32	1899.85	1722.96	2450.51	1497.8	3085.42	2023.06	2922.44	1698.73	1976.07	3117.12	10069.7	6990.5	1719.8	13999.5	7113.85	7190.33	6946.37	7671.62	4118.81	3777.75	9514.39	10417.5	4542.88	2446.96	4696.51	5911.23	7553.38	12445.1	9914.15	6105.35	2598.62	8505.87	4307.95	2517.06	258.359	3321.47	1856.66	2912.55	1116.81	2300.49	822.079	2170.48	794.214	1810.96	1103.52	2083.22
GALACTUROCAT-PWY	D-galacturonate degradation I	14298.9	18105.2	6769.6	7819.18	4228.33	3314.58	4661.64	3564.89	1925.48	1402.84	1527.3	1414.34	7215.56	4885.2	1261.36	10588.2	7073.07	6261.78	6651.24	6820.67	563.875	1133.69	1339.31	1387.81	3577.29	3326.2	5458.42	4671.09	6287.45	11865.2	5973.92	5899.02	3265.23	3157.57	2539.46	1904.47	245.611	2997.34	1614.7	4129.1	1266.11	1570.7	918.425	1280.4	710.793	1787.85	1766.94	2164.95
PWY-7242	D-fructuronate degradation	4099.19	8730.1	5327	7502.48	5568.9	2884.47	4036.64	4460.28	2293.31	2100.65	2101.52	2130.08	6625.93	4710.83	1071	12430.4	6471.41	6153.84	5776.58	6645.73	1070.82	2025.06	1830.46	2009.05	3495	2631.83	4444.43	4313.62	8245.04	13535.1	6926.82	7833.21	4032.34	3775.99	3422.13	3578.43	811.525	3704.69	2397.67	943.327	1898.77	1715.27	1267.43	1322.54	1449.4	1758.04	2116.61	2193.22
PWY0-42	2-methylcitrate cycle I	10668.7	18349.5	15080.4	14891.3	3811.54	5522.29	4530.43	3385.49	1665.65	1376.45	1459.66	1156.85	3303.51	2466.47	627.759	8033.83	4589.37	3510.73	4656.6	3551.89	671.715	849.585	1659.07	1041.99	5769.39	4733.66	6542.48	5922.45	5031.18	7118.32	3471.79	4604.35	3784.78	3335.44	2785.82	1553.13	377.115	2386.65	1684.58	1914.72	1278.2	1715.31	1040.46	1478.97	1127.17	1677.73	1648.44	2053.51
PWY-5837	1,4-dihydroxy-2-naphthoate biosynthesis I	3058.16	2907.18	1680.03	1518.56	2156.99	1314.96	2715.9	1780.47	2569.08	1494.72	1735.44	2742.28	8935.66	6198.45	1522.39	12497	6303.71	6358.39	6136.82	6790	3623.13	3320.96	8413.36	9216.16	4000.19	2150.86	4133.82	5214.66	6664.68	11045.9	8770.48	5379.01	2278.97	7534.31	3794.47	2222.6	226.276	2923.78	1630.41	2566.94	979.582	2018.51	720.585	1905.69	698.497	1591.73	968.907	1830.7
PWY-5415	catechol degradation I (meta-cleavage pathway)	840.45	1635.08	1249.65	1622.15	2330.75	2325.54	1972.45	2135.61	4271.24	3392.94	2315.61	3700.73	4685.77	2558.95	751.85	9312.66	11709.8	19493	20150.6	19257.4	1803.43	2325.41	3026.05	4132.68	2437.66	2465.99	3527.88	2957.43	6057.94	6812.07	5860.43	4909.45	2211.71	4119.29	2248.46	942.054	353.613	1337.08	1160.71	390.676	333.751	946.769	426.844	446.719	598.312	466.176	720.024	744.102
PWY-5419	catechol degradation to 2-oxopent-4-enoate II	972.705	2013.44	1572.34	2261.23	2783.45	1896.55	2160.68	2529.91	4381.13	3188.95	2874.54	3505.32	7666.81	5154.1	1334.36	13548.6	4764.4	5356.59	7309.16	5974.93	1618.9	1207.6	3455.59	3083.47	2140.77	1379.28	2423.18	1659.46	8983.23	10808.3	7732.44	7041.79	3753.51	5176.49	3158.77	2776.15	577.61	1609.18	1354.63	1200.04	1015.24	1255.2	1002.74	1378.66	701.975	757.469	1171.86	957.873
PWY-7377	cob(II)yrinate a,c-diamide biosynthesis I (early cobalt insertion)	3101.91	5790.01	2231.99	3644.85	6042.6	4906.67	7784.86	5807.01	869.117	1102.16	1138.26	624.696	838.021	616.083	107.939	2774.26	4503.88	3790.63	5299.69	3527.9	95.2193	112.608	220.454	221.95	12086.1	8228.08	9053.21	14186.3	930.286	2855.84	1045.36	1316.87	5754.32	6193.94	5601.16	3709.29	26.8871	746.761	2637.23	401.155	2530.53	4410.48	2912.96	3367.15	2306.3	956.015	2014.37	1814.71
PWY-5862	superpathway of demethylmenaquinol-9 biosynthesis	3834.18	3502.57	2098.45	2016.32	1077.7	1907.14	2274.82	1467.25	2067.73	1227.4	1230.41	997.16	5912.46	4467.84	915.696	9464.19	7910.13	7875.05	8140.42	8665.6	2177.07	2354.54	4235.63	6734.59	1203.24	1004.87	2122.1	4108.08	5350.83	13878.8	7121.08	5103.67	2266.74	4586.4	2180.93	915.064	119.881	4185.55	634.821	692.265	597.604	928.545	787.135	1068.58	426.661	450.452	396.804	429.916
PWY-7616	methanol oxidation to carbon dioxide	233.572	912.434	457.879	916.754	2267.26	2386.2	1685.28	2172.26	8334.43	8744.18	3445.51	9695.46	9321.06	5567.47	1501.25	12594.2	4987.59	5568.92	6617.74	6379.73	2519.33	1834.95	4591.63	5820.85	1109.41	875.237	2004.09	1087.1	6129.29	6811.52	7289.23	6129.06	1451.16	3618.95	1300.54	1075.94	82.4063	430.592	499.009	227.502	215.598	516.278	278.361	398.036	773.953	412.167	834.584	728.771
PWY-5420	catechol degradation II (meta-cleavage pathway)	852.543	1722.26	1308.04	1763.12	2487.78	2103.57	2060.84	2290.46	4473.49	3735.07	2471.16	4020.05	5361.25	3455.74	915.787	10268.5	7729.63	8781.56	11687.8	9655.01	1665.58	1502.51	3037.93	3363.62	2226.89	1677.61	2790.69	2025.38	6722.64	7618.66	6278.53	5404.63	2522.34	4377.44	2459.84	1160.45	398.388	1437.54	1222.39	482.162	415.627	1027.15	515.323	558.725	637.238	528.713	819.364	803.113
PWY-5860	superpathway of demethylmenaquinol-6 biosynthesis I	2062.21	3502.57	2098.45	2016.32	826.919	712.158	1244.8	811.882	2067.73	1227.4	1230.41	997.16	5912.46	4467.84	915.696	9464.19	7910.13	7875.05	8140.42	8665.6	2177.07	2354.54	4235.63	6734.59	1037.88	1004.87	2122.1	4108.08	5350.83	13878.8	7121.08	5103.67	2266.74	4586.4	2180.93	777.596	80.9566	4185.55	634.821	692.265	269.63	212.65	233.4	572.244	207.299	450.452	279.272	429.916
ASPASN-PWY	superpathway of L-aspartate and L-asparagine biosynthesis	6249.66	7177	3177.93	4480.04	6131.42	4344.04	6624.12	5701.76	608.945	938.339	758.138	418.956	1841.69	1610.3	310.352	6342.41	3376.41	2062.89	2750.9	1720.59	99.7223	311.843	351.041	290.554	8550.58	5452.44	6510.36	9328.03	2734.59	6016.49	1592.01	2626.08	4214.77	4311.65	3918.63	3415.43	121.499	846.318	1975.12	500.009	1783.49	3619.08	2091.39	2390.11	1908.14	967.155	1494.23	1357.98
NAD-BIOSYNTHESIS-II	NAD salvage pathway II	2281.09	4129.46	2406.18	3516.93	4200.65	3145.55	5700.67	4662.45	1111.62	1369.95	1279.25	614.226	1884.45	1137.59	234.996	4338.99	5955.94	4240.53	5464.71	3779.42	91.956	165.366	224.279	185.854	9923.29	6219.95	6622.07	11131	1888.63	3007.42	1522.17	1788.75	5090.05	6682.36	5852.08	4097.89	64.9386	438.719	1537.59	223.538	1800.31	3551.42	2437.41	2585.91	1821.64	562.706	1193.28	1043.61
PWY-6167	flavin biosynthesis II (archaea)	2144.63	4123.66	1488.93	2671.92	5328.93	3799.79	6921.92	5342.62	501.226	678.91	708.457	372.026	441.924	332.265	56.5562	1589.48	3113.98	2495.52	3478.35	2222.19	49.9818	59.9753	116.584	119.916	11436.5	7064.99	6768.98	13091.3	465.515	1110.08	558.364	697.339	5023.36	5403.2	5604.74	4353.09	13.3301	395.549	1986.01	219.499	2438.81	4805.79	3359.22	3440.64	2556.43	586.02	1571.83	1218.82
PWY-6895	superpathway of thiamin diphosphate biosynthesis II	4222.57	4093.31	239.216	512.366	7819.62	5345.35	6445.36	6836.64	370.48	368.939	607.331	155.698	4632.32	3547.58	675.519	10611.1	1301.86	1665.08	2062.24	632.137	95.9134	131.846	155.809	359.02	4135.01	3529.64	6171.99	4252.85	5688.97	12449.5	12121.1	4476.65	1303.79	2729.83	1980.91	1878.98	59.9169	679.765	2042.1	215.383	524.083	775.077	441.204	418.164	1519.11	346.229	1001.97	571.936
GLUCOSE1PMETAB-PWY	glucose and glucose-1-phosphate degradation	1416.43	1929.97	2062.44	2828.24	2732.83	2908.09	3251.43	2316.4	531.076	616.293	625.523	325.611	3432.03	2599.84	605.271	7744.62	3445.14	2705.65	5170.26	3726.37	813.274	1005.5	644.083	817.588	10957	6371.25	8959.86	13931.4	5840.15	8574.25	3733.97	4548.38	1838.99	2092.91	1033.1	484.466	106.917	1951.59	671.333	299.604	319.546	435.031	282.648	351.601	378.099	773.051	598.797	944.299
PWY-621	sucrose degradation III (sucrose invertase)	1398.2	1913.82	2045.97	2786.08	2704.7	2886.31	3222.81	2291.21	530.152	613.676	624.08	325.222	3398.9	2574.15	600.396	7575.27	3406.33	2683.29	5097.08	3684.83	811.513	1002.98	1005.45	1908.28	10747.2	6275.47	8831.25	13879.1	5768.99	8411.96	3703.07	4503.66	1832.95	2079.41	1029.67	482.155	106.846	1942.24	669.997	299.262	319.112	434.595	282.314	351.22	376.589	770.475	596.978	941.119
PWY-5384	sucrose degradation IV (sucrose phosphorylase)	1398.2	1913.82	2045.97	2786.08	2704.7	2886.31	3222.81	2291.21	530.152	613.676	624.08	325.222	3398.9	2574.15	600.396	7575.27	3406.33	2683.29	5097.08	3684.83	811.513	1002.98	643.14	816.138	10747.2	6275.47	8831.25	13879.1	5768.99	8411.96	3703.07	4503.66	1832.95	2079.41	1029.67	482.155	106.846	1942.24	669.997	299.262	319.112	434.595	282.314	351.22	376.589	770.475	596.978	941.119
PWY-5028	L-histidine degradation II	871.392	2042.36	694.395	1160.15	1732.3	1582.57	2311.52	1675.11	2134.42	1577.3	2359.41	1645.49	8093.63	5890.34	1362.82	11791.7	5731.73	3770.55	5376.51	4689.44	1871.09	2127.31	2845.87	1855.49	2224.71	1853.36	2726.18	2544.14	6524.76	8944.44	4481.37	5323.91	2290.3	2154.61	1533.77	617.576	567.565	2208.77	902.741	731.765	634.11	719.852	436.609	702.175	486.945	1121.6	1101.05	1477.72
SUCSYN-PWY	sucrose biosynthesis I (from photosynthesis)	3269.12	4443.87	4037.26	5554.86	3220.86	1780.8	3257.63	2302.63	1067.52	1067.54	1153.87	642.082	4952.32	3249.07	867.496	8362.75	5498.48	3619.3	4719.8	4536.63	257.134	313.448	584.826	257.308	2828.43	2632.81	4776.93	2464.68	4900.7	7456.7	3933.77	4839.27	2073.06	3513.71	1537.69	948.593	224.18	3503.97	1375.39	718.072	690.273	920.404	587.301	731.807	689.399	1559.03	1237.63	1888.71
P101-PWY	ectoine biosynthesis	79.0851	671.488	129.385	290.271	3329.02	3245.01	3474.67	4219.04	7814.14	7721.25	3013.02	8346.14	4198.42	1803.72	615.752	7456.22	1895.66	1464.04	2460.78	1358.94	2990.59	2925.26	5112.88	5835.47	939.357	1936.6	1888.17	1409.78	4392.33	4360.47	5600.62	3892.53	2101.34	3981.55	2544.64	841.072	506.846	1455.78	1373.36	251.823	456.565	1533.77	654.332	893.941	827.854	467.41	849.239	801.151
PWY-3661	glycine betaine degradation I	2216.41	2341.37	2381.48	2958.01	749.773	657.951	766.326	493.143	3465.09	2091.91	3022.15	3204.27	6995.13	5653.46	1495.71	8570.77	3311.85	6812.54	5891.61	6182.41	1254.28	1877.75	3758.75	2611.08	256.452	507.252	360.687	367.845	4778.14	7066.47	4881.98	4239.59	4346.84	3129.41	2723.65	880.354	374.383	797.812	1426.37	402.13	454.945	1020.81	495.702	638.718	410.03	360.326	1113.17	761.984
KDO-NAGLIPASYN-PWY	superpathway of (Kdo)2-lipid A biosynthesis	2851.01	7189.83	2076.67	6749.97	3138.27	921.049	1959.14	2297.47	2686.37	1856.14	2101.66	1492.12	410.581	485.59	155.967	2109.99	5037.43	534.707	729.381	611.579	15.9287	123.939	23.924	7.9889	2251.11	2205.62	3635.75	1220.01	2584.45	2646.93	1970.02	3042.57	848.861	3039.4	1090.06	626.544	639.816	8208.83	4233.9	3463.65	2619.03	2889.63	1648.93	1943.31	1473.37	4306.83	3477.65	5208.45
PWY-6588	pyruvate fermentation to acetone	1260.03	1315.91	600.696	622.678	2323.39	2193.03	1709.35	1996.63	5717.55	6115.8	2594.21	5990.04	3684.42	1853.42	520.695	7541.34	1523.38	1470.18	2443.05	1377.7	1528.16	1628.79	2850.11	4084.08	2041.76	1321.74	2720.13	2655.33	4884.51	5655.68	5492.14	4234.37	1721.68	3550.71	1416.51	940.392	233.861	1839.24	1268.69	663.614	565.818	1412.34	637.333	622.331	682.479	808.397	939.786	1140.64
PWY-6876	isopropanol biosynthesis	1260.03	1315.91	600.696	622.678	2323.39	2193.03	1709.35	1996.63	5717.55	6115.8	2594.21	5990.04	3684.42	1853.42	520.695	7541.34	1523.38	1470.18	2443.05	1377.7	1528.16	1628.79	2850.11	4084.08	2041.76	1321.74	2720.13	2280.2	4884.51	5655.68	5492.14	4234.37	1721.68	3550.71	1416.51	940.392	233.861	1676.29	1134.22	663.614	464.836	1412.34	637.333	622.331	682.479	808.397	939.786	1140.64
PWY-7254	TCA cycle VII (acetate-producers)	2115.41	2289.9	1069.83	1184.36	1402.13	761.493	800.422	1120.06	1390.85	914.013	1623.43	1343.86	4211.57	3039.72	634.258	8328.17	6121.1	4922.41	5276.4	5148.41	1835.11	1708.53	2931.84	1515.97	1339.8	1405.65	2527.18	1509.2	5050.02	9846.48	6368.17	3582.65	1544.57	2151.95	1580.21	852.505	425.166	1268.17	733.197	810.976	288.836	314.553	148.324	283.032	372.139	512.322	759.226	734.249
PWY-6749	CMP-legionaminate biosynthesis I	1796.74	3090.19	927.27	1817.42	4753.93	2280.08	4355.72	4216.23	896.141	558.871	915.435	830.312	2471.64	1373.19	321.89	3293.19	2680.62	1999.88	2705.65	1886.07	211.823	255.757	153.921	203.868	6268.39	3904.67	4010.6	6815.62	1257.12	2601.89	1078.42	1619.66	3195.27	2624.31	3572.72	4428.47	568.692	504.918	1559.81	215.713	1918.34	2964.36	2317.5	2369.73	1822.03	991.269	1606.42	1266.81
PWY-5304	superpathway of sulfur oxidation (Acidianus ambivalens)	2104.5	1791.33	920	1001.5	2150.18	2103.84	1935	2064.5	3336.5	3670.83	1209.83	3981.83	3717.5	2169.49	573.67	5392.17	2636.01	2507.51	2842.34	2410.34	3051.17	3095.83	5586	4778	1231.5	1345.16	1631.5	1796.33	2461.67	3194	2969.67	2478.83	1450.5	2156	1352.5	746.17	231.5	973.17	652	508	264.16	438.34	281.5	365.16	518.16	419	472.84	447
NADSYN-PWY	NAD biosynthesis II (from tryptophan)	159.217	1047.84	589.697	482.817	83.5994	45.8752	299.478	189.582	2157.53	1661.98	2001.55	1997.28	7804.29	5625.22	1294.89	11847.3	4925.51	3665.11	4461.07	4838.08	1599.9	1621.18	2753.88	1455.48	254.486	171.026	310.746	357.239	4718.23	8089.75	6070.55	3549.54	402.516	1258.17	628.522	129.904	428.356	143.041	507.038	126.283	91.0574	84.3266	39.7851	234.651	74.9871	137.986	291.774	157.819
PWY-5392	reductive TCA cycle II	684.096	2098.49	1056.7	717.256	1747.9	717.69	1818.12	1306.27	1970.4	976.291	1171.07	918.973	2511.39	1748.28	453.887	7931.2	933.074	2626.04	2152.63	2690.8	1560.6	1170.23	2685.2	3613.63	1156.76	871.047	1642.46	1194.95	3932.74	7030.7	6490.35	3173.62	1876.24	5966.64	3012.55	1586.64	27.9909	464.395	766.583	641.043	195.728	283.181	150.341	279.596	361.422	275.913	314.064	387.532
PWY-5941	glycogen degradation II (eukaryotic)	500.301	4088.1	1351.12	1759.7	2200.59	2277.95	2414.74	2138.34	1669.21	907.691	1564.85	1157.49	283.308	235.363	43.921	2315.85	978.768	2612.04	2115.84	2756.73	2239.09	3208.12	4112.44	7446.5	3513.49	1504.45	3469.47	3668.77	347.243	1029.04	414.931	267.543	2475.79	2635.2	1280.81	727.718	143.59	1910.6	1486.74	259.21	933.117	3841.9	1325.88	1006.72	599.925	1135.22	1096.95	1270.28
PWY-6892	thiazole biosynthesis I (E. coli)	3938.92	4195.17	2665.14	1824.78	1366.37	1171.81	2201.38	1263.38	459.014	283.822	320.176	303.772	2200.37	1807.19	385.6	3346.16	6614.42	5120.3	4938.2	4973.63	19.4978	17.9982	152.884	19.4982	1058.03	1026.86	1995.98	937.881	2312.99	7107.34	4320.2	2997.25	1971.01	1057.95	1315.72	1765.24	43.4722	1442.33	518.6	197.665	1147.29	821.486	721.185	1200.76	526.993	511.942	583.954	629.75
PWY-5198	factor 420 biosynthesis	1141.63	2129.54	789.635	1349.57	3531.7	2314.56	4272.34	3649.72	301.288	410.866	436.399	253.476	265.461	199.598	33.9593	954.941	1882.5	1508.65	2112.27	1344.53	29.9951	35.9934	69.977	71.9771	7169.79	4324.13	4285.61	8090.48	279.582	3110.26	335.367	427.008	3087	3299.5	3480.04	2861.81	7.9989	241.473	1282.06	131.799	1529.84	2969.77	2067.85	2133.01	1571.03	372.243	989.625	872.026
PWY-6654	phosphopantothenate biosynthesis III	1274.28	2476.76	889.705	1591.97	3231.91	2302.88	4233.32	3266.94	301.404	409.712	426.675	223.643	265.593	199.691	33.9682	958.725	1892.68	1512.27	2113.82	1345.37	29.9953	35.9936	69.978	71.978	7064.73	4336.98	4122.6	8105.15	279.673	668.049	335.508	419.245	3053.55	3312.56	3446.14	2708.76	7.9991	237.626	1201.08	131.842	1484.23	2931.37	2056.58	2095.63	1585.68	352.735	952.555	735.456
GLUCUROCAT-PWY	superpathway of &beta;-D-glucuronide and D-glucuronate degradation	867.082	3732.19	1574.48	1558.21	2319.82	1620.12	2302.24	1949.5	1181.43	706.174	965.667	874.579	1970.82	1416.45	349.077	5553.01	1522.27	2984.63	2590.97	3146.68	836.916	1285.99	1463.81	1613.75	1642.3	1165.21	1932.49	2400.45	2941.61	4724.28	2742.1	2747.36	2189.46	2776.42	2083.1	1404.36	87.1042	1233.9	553.027	477.576	449.513	641.359	399.752	506.447	455.772	485.911	585.777	634.151
PWY-1861	formaldehyde assimilation II (RuMP Cycle)	2285.03	3414.98	816.762	773.525	3913.68	1542.89	2370.72	3032.12	815.379	830.288	976.408	838.557	2448.48	1980.74	375.986	6663.71	1406.42	970.282	1034.05	510.419	127.904	291.531	482.851	395.267	1477.6	851.465	1821.88	1734.08	3039.08	6330.95	4839.54	2107.9	1760.31	1976.56	1607.22	2310.77	147.671	163.834	1142.56	231.525	414.435	614.057	671.888	458.598	811.902	1494.14	698.243	1066.73
CATECHOL-ORTHO-CLEAVAGE-PWY	catechol degradation to &beta;-ketoadipate	1049.66	862.671	438.286	414.47	1124.11	1221.76	1013.56	1077.23	3847.4	4389.57	1474.08	4549.69	2788.25	1463.65	420.489	6412.1	1138.83	1101.88	1572.4	1123.85	1288.12	1350.59	2740.18	3583.29	735.274	672.21	1254.96	894.019	3323.22	3822.45	3559.14	2769.23	870.498	2269.79	747.064	517.727	54.4016	391.216	301.984	355.106	145.377	383.575	172.647	206.014	380.003	229.546	402.972	393.469
PWY-6507	4-deoxy-L-threo-hex-4-enopyranuronate degradation	1270.03	2598.2	1833.66	1585.21	587.872	508.38	846.864	496.97	1867.12	1371.31	1768.25	1744.64	2339.82	1526.18	309.975	4641.86	4216.42	3171.28	3273.97	3687.49	1319.61	1572.41	2210.3	1727.74	644.039	747.83	961.209	745.007	2013.88	5159.64	2306.8	2152.62	1083.6	1541.75	1134.92	444.093	291.658	1321.37	422.405	383.412	250.38	319.458	189.655	294.387	272.374	407.989	677.843	616.21
P125-PWY	superpathway of (R,R)-butanediol biosynthesis	10.3278	242.956	59.3968	70.1952	959.83	1077.43	704.696	925.546	3804.92	4256.93	1642.33	4489.44	2299.03	1208.65	336.939	4766.52	1133.24	1981.65	2278.83	2066.7	1728.48	2025.7	3420.44	5514.68	491.901	547.637	1010.62	513.493	3396.08	3130.13	3494.73	2299.67	836.197	2627.68	886.397	638.411	53.3966	113.993	256.76	47.9983	92.9936	237.577	137.386	178.183	360.924	172.776	427.016	328.727
HEXITOLDEGSUPER-PWY	superpathway of hexitol degradation (bacteria)	802.519	759.249	567.472	634.7	2770.83	1993.34	3064.59	2351.24	248.645	276.398	298.615	114.577	2076.57	1793.07	396.982	5801.32	1530.98	1446.72	1596.26	769.334	183.523	566.014	547.377	631.545	2397.01	1950.97	2993.54	3255.55	2716.12	4857.35	2158.81	2753.9	1196.58	1968.85	1512.82	1356.61	69.8634	1180.89	791.296	410.03	325.198	890.506	336.614	356.987	538.034	255.44	557.644	468.151
PWY-5654	2-amino-3-carboxymuconate semialdehyde degradation to 2-oxopentenoate	667.321	953.225	1043.57	1401.66	1007.76	600.552	712.233	916.158	1027.8	795.618	913.1	966.619	4246.41	2832.21	725.549	5507.2	2830.52	2740.79	3916.58	3185.53	383.846	143.283	1068.85	431.654	857.461	744.672	1281.34	794.694	4484.96	5085.69	3401.13	3195.56	1067.14	1734.83	824.539	241.911	195.175	191.242	469.988	107.163	116.668	582.753	202.234	171.93	122.91	143.181	189.547	182.545
P221-PWY	octane oxidation	309.521	828.957	775.471	835.495	1329.15	1914.35	1584.74	2129.29	590.342	286.658	806.638	569.345	1543.03	884.256	256.479	3741.82	2188.58	3025.18	5315.42	4270.81	525.61	1054.52	707.396	1138.53	1365.79	1492.93	2252.19	1570.75	2302.39	2067.13	1088.49	2267.41	1477.87	2769.02	1112.79	578.102	45.9911	83.9851	634.074	391.575	305.76	775.16	243.852	463.606	189.694	299.725	298.651	408.578
GALACT-GLUCUROCAT-PWY	superpathway of hexuronide and hexuronate degradation	675.48	1472.66	603.427	1062.52	841.65	568.778	965.497	653.689	949.268	645.357	790.819	662.751	1991.56	1364.28	322.986	4687.8	1847.75	2793.08	2618.24	3036.16	556.502	981.437	1089.39	1219.51	1172.16	1019.67	1576.37	1696.69	2708.07	4585.61	2338.09	2397.94	1176.36	1435.09	1099.41	654.346	81.3747	1115.16	499.789	436.528	365.077	485.368	272.547	342.094	305.218	416.078	496.813	538.614
PWY-5651	L-tryptophan degradation to 2-amino-3-carboxymuconate semialdehyde	99.6103	658.517	369.929	302.711	52.2729	28.678	187.413	118.638	1362.06	1055.22	1264.42	1261.42	5036.27	3625.88	830.037	7761.7	3149.71	2326.16	2836.21	3085.84	1006.28	1019.38	1737.14	913.912	159.179	106.965	194.382	223.514	2990.55	5181.91	3863.09	2242.57	251.831	790.438	393.92	81.3032	268.851	89.4505	317.649	78.9839	56.9423	52.7195	24.8717	146.81	46.9226	86.316	182.764	98.7193
RUMP-PWY	formaldehyde oxidation I	1716.7	2570.13	613.68	580.941	2951.57	1160.14	1784.04	2286.39	612.495	624.518	734.007	630.119	1843.24	1491.77	282.805	5036.33	1056.65	728.49	776.413	383.06	95.9517	218.763	362.416	296.628	1110.18	639.455	1369.15	1303.17	2287.88	4781.8	3651.42	1585.15	1322.87	1487.19	1208.94	1744.4	110.832	122.913	858.994	173.751	311.173	460.985	504.829	344.263	611.889	1125.29	524.899	802.037
P261-PWY	coenzyme M biosynthesis I	523.026	1672.27	833.381	766.824	1501.92	1017.38	1689.82	1363.77	888.123	690.911	718.769	550.638	1333.11	906.03	226.881	2626.67	3151.31	2968.67	3361.22	2926.07	578.514	714.898	1084.16	1660.32	1011.48	944.39	1697.21	1134.18	1499.1	2753.04	1376.52	1474.47	1433.82	2601.61	1732.86	1467.14	70.5389	444.111	450.577	302.526	274.045	486.169	258.7	399.393	256.899	346.736	380.086	492.086
GLUCARDEG-PWY	D-glucarate degradation I	1348.74	826.865	662.88	1336.83	781.731	1030.41	1078.26	726.587	767.238	452.98	740.98	680.661	2207.74	1410.73	378.346	4351.91	2227.09	2238.46	3940.78	2972.44	168.44	148.679	472.702	266.57	1355.47	1210.98	2111.99	1909.26	2624.53	4207.58	1807.35	2286.69	871.954	1367.67	764.992	592.402	160.9	863.283	682.788	224.21	237.731	589.725	243.653	256.216	221.553	234.312	338.114	354.05
PWY-5655	L-tryptophan degradation IX	75.814	79.0951	23.4242	116.188	79.0625	45.0094	263.346	159.128	1460.53	1148.76	1246.82	1376.83	4448.7	2959.38	731.496	6915.35	3617.91	2944.89	3690.46	3779.6	700.87	349.75	1558.19	773.12	233.161	159.709	288.06	313.821	3353.48	4631.05	2825.83	2408.9	359.966	939.649	509.348	115.419	252.343	101.046	141.22	91.067	75.8695	80.1811	37.5771	171.553	65.7426	107.18	212.394	122.873
P163-PWY	L-lysine fermentation to acetate and butanoate	5.1879	42.7779	3.5444	24.4876	142.844	399.758	293.769	195.574	781.054	449.67	169.083	473.677	4363.94	3061.2	808.296	4476.84	2422	3267.47	2926.73	3323.29	2959.48	2852.21	4434.84	3125.4	292.591	1094.62	569.736	1771.17	878.536	1410.69	786.271	767.335	740.436	1359.32	1220.22	212.2	341.677	1508.06	746.202	108.812	136.609	260.993	105.233	236.3	34.799	44.7538	35.145	111.794
PWY-6505	L-tryptophan degradation XII (Geobacillus)	61.2926	54.6452	15.8791	85.345	77.8414	45.0094	263.346	150.796	1264.5	993.616	1193.88	1285.36	4381.7	2858.88	721.02	6749.71	3617.91	2944.89	3690.46	3779.6	436.082	240.741	807.632	401.061	233.161	159.709	288.06	313.821	3134.32	4488.02	2837.68	2367.72	359.966	895.721	505.197	115.419	151.222	101.046	336.928	89.2747	75.8695	80.1811	37.5771	171.553	65.7426	105.547	212.394	119.475
P281-PWY	3-phenylpropanoate degradation	1485.59	1396.11	747.364	746.334	430.856	323.099	696.17	417.464	625.481	427.69	596.163	717.945	1191.49	957.592	219.505	3355.63	2004.92	3333.86	3517.64	3733.33	503.254	425.224	1053.1	1129.98	1158.46	949.187	1310.25	1471.38	2433.93	2983.21	961.881	1427.69	569.326	815.996	589.966	228.525	132.629	1498.54	382.966	562.933	276.785	378.533	163.497	308.317	300.638	330.249	504.084	518.841
PWY490-3	nitrate reduction VI (assimilatory)	232.345	573.702	178.377	307.14	543.733	594.801	821.775	569.015	576.523	299.72	683.733	381.263	1370.8	976.331	195.514	2130.62	3127.47	3054.57	2949.9	3393.72	729.878	1077.22	1466.36	2800.58	1102.53	647.332	1460.19	1249.12	1082.87	4283.81	2020.42	1143.21	398.876	1210.1	410.766	250.994	64.4865	899.769	677.227	323.786	288.328	435.288	292.332	284.629	159.596	375.684	424.25	462.602
PWY-7347	sucrose biosynthesis III	1576.83	2149.52	1822.23	2559.92	1209.39	596.026	1177.9	833.023	463.422	441.374	484.791	275.5	1970.5	1239.35	342.387	3168.02	2281.03	1397.63	1692.77	1724.56	81.114	98.8332	203.817	81.1239	894.597	856.275	1590.91	767.607	1724.33	2673.45	1430.94	1773.62	755.774	1450.16	601.762	411.53	98.5989	1480.48	604.091	339.652	309.257	407.379	258.008	321.515	291.071	685.178	549.356	827.323
P441-PWY	superpathway of N-acetylneuraminate degradation	485.786	1698.81	262.891	305.346	1224.27	1121.29	1485.43	813.989	669.673	479.575	595.594	610.2	1025.89	802.258	206.042	2745.84	600.984	565.903	569.536	455.116	122.75	208.747	426.414	188.125	950.378	767.661	984.093	737.837	2068.92	6892.47	2533.99	1957.97	1450.19	1783.87	1347.86	1042	95.8823	284.986	686.099	194.958	202.89	365.716	264.097	276.826	256.272	334.174	425.996	384.74
PWY-2941	L-lysine biosynthesis II	219.498	107.898	67.9488	171.668	2794.29	1866.38	2267.44	2460.96	107.904	107.808	151.781	39.9851	1594.1	1229.7	230.211	3764.6	426.522	490.231	629.336	155.822	95.9344	111.916	167.831	247.648	1487.51	1221.11	2262.48	1491.9	1951.96	4458.12	4306.02	1527.39	279.642	601.367	370.916	448.157	23.9897	267.493	731.454	441.973	179.645	275.524	139.784	151.814	562.818	167.678	381.98	251.393
DENITRIFICATION-PWY	nitrate reduction I (denitrification)	1032.96	2559.26	1531.55	1983.82	1350.34	726.973	1120.54	1095.59	504.584	419.65	393.087	208.597	1372.48	888.073	199.805	2404.1	1428.84	1058.46	1325.19	1068.23	27.6085	25.5809	122.208	84.6493	798.126	746.044	1115.74	765.078	1575.16	2786.28	1555.38	1609.89	899.85	818.682	676.498	364.658	63.2889	800.147	416.069	262.588	194.354	272.631	165.577	273.385	249.934	344.59	290.008	360.736
PWY-5647	2-nitrobenzoate degradation I	38.7633	34.3338	9.9493	53.896	48.7895	28.09	167.573	94.7928	891.966	684.906	817.824	834.726	3569.51	2514.54	588.542	5063.19	2173.65	1814.95	2294.31	2335.54	412.242	167.097	1034.71	435.482	145.326	99.2537	179.485	192.799	2384.62	3682.35	2622.17	1748.55	229.108	574.64	320.791	71.6737	174.27	74.6852	244.168	60.7662	47.4524	50.714	23.6666	108.924	40.4129	65.4899	130.127	73.4448
PWY-6182	superpathway of salicylate degradation	300.807	466.668	121.537	115.688	719.557	563.534	759.079	572.724	371.357	237.06	397.383	316.754	1800.72	1145.18	325.932	4240.35	1224.03	980.862	1496.7	1016.03	419.009	746.594	1107.21	798.927	820.607	687.401	1397.15	845.717	2252.22	3189.92	2037.07	1791.47	570.827	972.62	512.856	390.171	53.2415	328.214	320.274	309.986	142.633	292.711	128.81	209.056	155.412	257.455	386.922	433.047
PWY-6396	superpathway of 2,3-butanediol biosynthesis	23.9383	317.348	94.6834	109.191	689.991	834.827	643.439	583.085	863.291	543.209	708.173	810.774	854.862	704.765	145.319	2019.67	763.276	736.739	871.693	742.332	1109.45	1420.28	2356.55	3911.56	659.201	736.184	1142.22	681.274	1873.16	2487.51	1225.17	1569.11	607.938	1828.45	631.433	415.705	61.3426	203.347	288.101	81.5834	153.243	165.73	119.007	135.764	253.206	227.267	413.817	377.659
PWY-6071	superpathway of phenylethylamine degradation	110.128	610.337	46.0292	114.47	397.963	308.962	476.616	283.268	617.061	410.82	651.776	532.643	1815.69	1413.23	326.322	4670.89	830.518	504.579	376.219	425.423	736.464	1178.3	993.669	1338.55	822.772	721.537	872.91	714.846	1947.85	3870.43	3586.57	1682.68	109.069	694.063	292.999	181.364	90.0197	292.809	599.13	302.237	180.42	214.134	153.526	120.384	201.229	303.523	352.441	319.083
PWY0-321	phenylacetate degradation I (aerobic)	226.348	569.409	38.8476	100.505	344.082	268.989	421.409	242.671	557.908	376.987	634.72	513.192	1683.76	1351.55	306.197	4574.53	743.988	427.459	315.47	357.693	682.2	1195.73	889.787	1185.89	849.254	768.937	832.657	721.208	1874.77	4006.26	4166.08	1623.11	90.8933	592.659	251.351	153.921	103.302	327.813	712.006	410.734	189.019	199.149	143.736	108.672	185.012	290.774	358.846	300.445
GALACTARDEG-PWY	D-galactarate degradation I	1348.74	826.865	412.109	749.588	645.361	692.817	849.897	538.676	407.929	237.256	479.553	195.673	1503.59	962.23	244.474	2820.29	1320.19	764.122	1300.52	885.301	75.2019	139.913	246.703	198.43	1057.91	855.62	1344.35	1199.69	2075.37	3080.46	1439.16	1894.55	792.088	1367.67	632.436	592.402	93.3942	257.974	330.75	118.771	237.731	404.379	243.653	199.274	221.553	129.296	207.119	251.838
GLUCARGALACTSUPER-PWY	superpathway of D-glucarate and D-galactarate degradation	1348.74	826.865	412.109	749.588	645.361	692.817	849.897	538.676	407.929	237.256	479.553	195.673	1503.59	962.23	244.474	2820.29	1320.19	764.122	1300.52	885.301	75.2019	139.913	246.703	198.43	1057.91	855.62	1344.35	1199.69	2075.37	3080.46	1439.16	1894.55	792.088	1367.67	632.436	592.402	93.3942	257.974	330.75	118.771	237.731	404.379	243.653	199.274	221.553	129.296	207.119	251.838
TEICHOICACID-PWY	teichoic acid (poly-glycerol) biosynthesis	25.8632	241.161	25.785	69.0889	944.325	989.53	1180.15	685.803	161.818	128.581	269.944	190.647	783.375	601.879	151.625	2079.01	212.928	878.487	529.077	596.173	2152.97	2408.23	3285.38	2340.27	435.835	475.981	644.745	2432.2	794.243	1265.86	346.743	1061.16	1154.66	980.474	1199.89	369.532	24.2686	423.699	531.109	120.065	391.851	656.232	308.037	704.591	115	212.314	319.736	342.244
GLCMANNANAUT-PWY	superpathway of N-acetylglucosamine, N-acetylmannosamine and N-acetylneuraminate degradation	5575.15	2328.91	990.676	1359.06	510.979	785.528	981.497	630.897	370.54	260.229	290.712	271.133	1055.67	702.249	190.377	2302.72	234.268	347.09	230.677	196.559	40.1712	69.3146	204.083	63.6844	487.27	334.343	705.699	345.743	1554.38	3452.91	2303.18	1017.94	640.274	794.109	587.001	486.587	51.349	103.248	432.007	159.837	218.47	344.015	256.273	325.459	181.462	132.231	255.297	154.227
PWY-5417	catechol degradation III (ortho-cleavage pathway)	258.954	402.384	104.561	99.4764	637.342	495.808	672.13	506.616	320.923	204.534	345.063	273.725	1587.45	1006.86	286.614	3789.64	1106.33	871.114	1340.32	900.973	369.95	664.456	982.452	700.743	731.71	610.346	1252.57	750.267	1998.55	2836.31	1798.51	1584.38	496.75	852.332	446.877	346.694	46.0633	285.024	279.378	269.916	124.332	255.254	112.047	182.207	136.851	226.244	341.879	381.902
PWY-5431	aromatic compounds degradation via &beta;-ketoadipate	258.954	402.384	104.561	99.4764	637.342	495.808	672.13	506.616	320.923	204.534	345.063	273.725	1587.45	1006.86	286.614	3789.64	1106.33	871.114	1340.32	900.973	369.95	664.456	982.452	700.743	731.71	610.346	1252.57	750.267	1998.55	2836.31	1798.51	1584.38	496.75	852.332	446.877	346.694	46.0633	285.024	279.378	269.916	124.332	255.254	112.047	182.207	136.851	226.244	341.879	381.902
PWY-5705	allantoin degradation to glyoxylate III	1674.75	1279.03	805.284	694.521	357.998	340.286	509.257	255.116	521.109	299.465	561.927	370.53	986.014	775.125	169.706	2608.5	709.125	2086.81	1893.04	1913.57	113.866	151.545	459.063	347.316	458.273	387.978	583.41	496.892	1557.85	2044.93	1003.28	957.955	448.431	1057.75	552.154	337.769	78.5132	324.804	393.459	503.761	153.543	276.906	161.127	171.611	130.946	236.481	247.922	315.008
PWY-5181	toluene degradation III (aerobic) (via p-cresol)	354.584	491.544	32.8021	77.0788	284.89	217.173	353.167	200.738	437.423	275.109	495.875	370.024	1369.45	1118.4	253.002	3886.48	642.482	369.397	277.034	312.75	542.629	1051.31	761.782	988.92	829.219	719.166	798.066	750.876	1595.78	3410.92	2827.62	1379.1	79.8744	516.74	217.22	132.471	89.8521	280.63	587.166	459.22	155.341	160.081	105.651	90.4033	147.308	260.558	307.851	266.326
AST-PWY	L-arginine degradation II (AST pathway)	22.3289	209.428	73.0073	106.013	385.478	250.656	392.006	280.016	448.666	218.462	490.754	352.368	2005.16	1496.05	399.24	3420.26	563.627	539.123	706.551	549.004	442.782	325.361	1105.53	657.204	223.571	202.172	322.554	269.195	2813.35	2726.82	1321.71	1487.56	747.14	1116.79	544.235	134.772	150.062	382.776	250.076	250.676	569.129	541.948	374.082	531.755	97.0905	210.533	197.232	342.352
PWY-6210	2-aminophenol degradation	31.0275	27.5511	7.9619	43.1678	39.1971	22.5597	133.835	76.6086	603.442	463.621	661.622	627.295	3030.66	2169.61	500.984	4065.68	2066.77	1746.88	2160.17	2296.1	183.587	89.9195	343.229	156.73	121.595	81.1559	147.737	162.523	1778.22	2575.83	1283.27	1321.42	187.387	477.129	266.139	57.6409	68.291	45.7583	54.4635	43.0608	38.3528	40.8951	19.0483	88.7779	32.8906	53.371	107.231	59.9989
PWY-6641	superpathway of sulfolactate degradation	1961.44	2580.61	1539.06	1272.22	344.48	179.135	280.315	293.022	147.684	192.27	211.401	406.697	882.37	617.463	129.252	1276.26	677.474	1230.78	1656.14	1393.29	280.532	391.258	516.921	570.579	216.29	324.264	381.847	311.662	1059	2081.33	719.009	706.119	613.132	687.066	304.197	274.533	127.271	579.117	193.825	433.901	40.1368	145.787	47.1391	93.7147	35.8929	40.3435	104.336	59.6
PWY-6891	thiazole biosynthesis II (Bacillus)	885.866	851.462	47.979	103.101	1698.87	1123.95	1363.09	1498.14	74.3632	74.3238	122.286	31.1927	961.782	737.326	138.664	2302.64	263.523	337.701	419.014	127.101	19.198	26.3964	31.1954	71.9767	848.675	726.463	1277.43	872.63	1177.34	2685.29	2608.4	920.307	262.549	558.543	403.355	390.998	11.998	136.693	416.442	43.1849	105.503	155.88	88.7312	83.9551	319.179	69.5555	203.537	115.098
3-HYDROXYPHENYLACETATE-DEGRADATION-PWY	4-hydroxyphenylacetate degradation	878.82	1132.72	734.982	689.744	160.252	202	322.106	158.762	287.222	141.186	174.973	283.021	766.244	637.444	145.539	2546.25	699.942	888.678	1198.34	854.804	631.044	809.177	1427.3	2267.71	340.766	222.22	339.579	417.465	1031.04	1960.35	811.858	846.799	253.026	822.128	332.226	275.296	90.9149	261.431	332.097	271.757	87.8461	163.656	91.0395	136.094	75.9666	84.0423	108.728	95.812
PWY-6562	norspermidine biosynthesis	4.7743	67.0701	6.9909	35.3057	242.138	405.925	401.564	247.952	643.126	316.52	197.163	374.721	1940.75	1370.07	414.079	2619.68	661.594	635.265	727.079	841.798	148.398	191.479	442.783	317.523	452.195	739.409	450.904	419.957	995.764	2165.7	1545.27	826.075	635.511	1514.12	1082.19	290.931	163.352	564.257	683.326	140.792	92.9133	659.291	169.146	196.448	67.0828	98.5865	96.541	129.606
PWY-7090	UDP-2,3-diacetamido-2,3-dideoxy-&alpha;-D-mannuronate biosynthesis	471.68	336.192	142.554	231.06	625.231	750.228	940.838	557.69	528.28	280.2	508.901	336.796	1308.23	769.744	230.337	2663.57	711.821	396.783	500.706	439.428	11.9581	22.4249	60.0764	7.1346	714.699	592.176	721.752	661.213	1139	2338.15	982.092	1274.27	888.914	781.148	652.802	191.781	57.7233	298.745	311.68	1299.81	146.053	242.652	203.42	251.176	117.395	201.248	197.201	254.084
PWY-7315	dTDP-N-acetylthomosamine biosynthesis	669.071	707.134	15.9981	45.9846	253.631	69.976	311.563	179.771	1098.11	846.576	1138.84	1067.8	934.423	548.345	81.8686	1289.32	1414.59	2507.84	2309.45	2640.44	391.393	63.9847	1201.12	117.956	155.922	103.954	113.963	81.979	309.707	2338.89	57.9898	283.75	147.944	385.38	233.756	89.9149	239.42	79.9731	55.9848	55.9811	55.9808	97.9666	29.9945	121.933	55.9484	81.9564	199.682	117.924
METHYLGALLATE-DEGRADATION-PWY	methylgallate degradation	29.8188	32.1456	41.6633	60.4112	425.347	662.941	579.32	455	228.424	64.5141	250.488	69.4676	731.977	632.73	176.397	2354.31	886.541	558.629	915.625	508.265	360.856	464.502	599.78	1079.67	178.314	119.347	372.407	258.99	1268.92	2238.26	756.476	1114.54	893.022	905.988	404.407	64.3166	81.5952	105.327	177.67	113.651	45.9192	59.4993	71.1685	52.5388	55.9337	35.2684	78.6949	47.4034
METHANOGENESIS-PWY	methanogenesis from H2 and CO2	718.89	598.586	55.4676	168.183	439.604	619.075	1074.07	613.9	225.865	109.282	89.9524	182.159	114.112	112.069	33.3932	295.588	512.311	721.346	631.025	511.835	33.2567	42.638	89.5185	69.0789	515.546	934.149	1420.86	874.309	167.225	606.943	202.268	199.35	484.701	1500.66	702.381	987.81	10.239	199.094	254.715	101.694	434.747	689.083	304.027	457.086	166.678	245.121	283.568	381.111
PWY-6185	4-methylcatechol degradation (ortho cleavage)	17.9018	248.031	19.6661	42.0242	176.36	134.187	213.646	124.355	272.271	172.141	302.031	231.012	820.794	644.973	148.543	2394.09	378.076	217.917	197.568	264.668	329.416	622.688	467.295	610.534	497.229	422.581	485.006	436.68	962.845	1982.8	1682.39	832.274	49.3164	318.526	131.222	81.5805	42.9323	146.955	259.19	127.226	82.4957	91.4267	60.4907	53.46	89.7159	139.902	177.438	153.276
GALLATE-DEGRADATION-I-PWY	gallate degradation II	23.8573	25.7187	33.3331	48.3356	340.909	531.254	464.138	364.764	182.801	51.6227	200.472	55.5803	586.195	506.792	141.284	1890.88	710.433	447.262	733.408	406.908	288.797	371.778	480.093	864.56	142.689	95.4999	298.072	207.272	1016.44	1795.34	605.645	892.663	714.899	725.664	323.708	51.4681	65.2936	84.2769	142.183	90.9441	36.7387	47.6025	56.9426	42.0341	44.7645	28.2171	62.9718	37.9264
P461-PWY	hexitol fermentation to lactate, formate, ethanol and acetate	153.382	145.889	85.1136	100.816	810.933	542.954	712.645	428.063	65.9845	63.3696	103.958	25.9974	414.46	365.395	84.8682	1234.73	373.556	231.568	308.094	151.928	31.9972	103.091	99.9765	111.972	520.217	413.335	494.607	433.722	828.037	1847.54	829.157	813.412	263.874	509.189	403.466	360.822	15.9981	245.954	213.827	70.6167	73.3934	143.923	81.9213	84.9823	131.129	57.9832	167.23	113.946
VALDEG-PWY	L-valine degradation I	1766.12	997.15	681.35	560.106	41.9762	20.9961	65.9641	41.9739	59.979	77.9251	86.9509	203.735	311.5	212.688	32.9734	422.042	167.817	410.083	654.885	589.167	56.9849	74.9755	176.878	182.877	86.9625	116.912	92.9624	107.943	452.232	881.884	275.703	242.771	227.838	269.626	104.939	38.972	110.837	448.807	77.9584	457.295	8.9993	47.9898	14.9982	29.9948	11.9964	11.9987	29.9896	14.9983
PWY-3941	&beta;-alanine biosynthesis II	1001.87	729.954	449.255	415.877	34.7372	17.4247	54.4902	34.7072	46.8456	60.7668	67.4625	124.329	188.41	133.984	21.2272	306.251	135.015	308.497	486.565	420.923	45.9655	60.3903	138.741	146.021	71.9317	96.1559	76.6718	89.2069	251.552	541.077	184.675	168.572	183.2	216.963	86.0093	32.1148	15.8737	207.866	63.0481	133.528	7.4691	39.5257	12.4239	24.7428	9.9434	9.8651	24.6367	12.3779
P621-PWY	nylon-6 oligomer degradation	32.8834	6.6339	15.7277	9.2195	24.8514	13.2924	34.5561	23.6685	38.5171	48.301	86.386	120.457	236.317	179.542	37.4055	539.539	103.552	247.683	359.826	320.465	34.4433	44.0405	102.873	104.407	47.7439	62.7136	53.7511	58.139	269.104	596.9	172.292	160.235	141.606	173.749	102.431	49.5536	40.1975	175.173	42.6436	85.462	5.8191	25.9408	9.2537	21	7.5616	7.5039	18.8669	9.5192
ALL-CHORISMATE-PWY	superpathway of chorismate metabolism	0	2159.02	546.022	1189.96	2114.49	1687.18	2880.62	1925.74	1780.33	1800.85	1765.27	398.5	12265.5	9032.46	2007.12	16835.4	13464.4	12604.5	13726.4	14071.1	3861.52	3499.43	7460.44	8221.76	2712.04	2677.23	4751.01	6636.2	8946.45	17718	8413.66	8725.7	3452.28	7758.77	4199.16	1747.91	214.617	1705.14	1508.88	1209.94	526.598	583.637	542.105	1049.65	517.199	1022.58	709.562	934.886
ENTBACSYN-PWY	enterobactin biosynthesis	0	568.742	99.7728	211.169	3064.69	3074.91	2005.97	2806.54	5103.73	2666.56	2301.59	4543.91	9629.32	6468.51	1688.99	7500.35	6771.6	6172.8	8579.63	7570.54	4582.85	3137.47	7559.47	8790.73	2610.65	3795.31	2585.83	2303.76	6806.11	5920.23	8141.23	4556.22	3447.39	4646.97	4360.6	981.012	982.36	2690.19	2253.48	373.831	207.916	2333.72	626.838	506.957	336.656	446.634	474.776	553.676
PWY-7013	L-1,2-propanediol degradation	51.9874	479.152	55.9815	131.899	1103.56	2175.56	2457.45	880.781	1527.86	451.218	1606.96	549.43	2977.72	2211.48	664.634	5321.29	341.763	259.889	271.888	351.8	0	15.9997	11.9998	55.9966	1082.25	1272.78	2030.46	1552.39	4792.83	4778.23	2921.6	3968.99	2792.88	2426.85	2925.81	745.111	307.635	667.171	1272.65	439.524	902.074	1489.15	647.039	1625.52	131.87	694.655	690.328	930.011
PWY-5910	superpathway of geranylgeranyldiphosphate biosynthesis I (via mevalonate)	175.303	446.79	360.637	398.911	86.0325	761.645	508.341	92.9269	254.692	237.037	293.729	223.72	3840.41	2792.87	675.601	2554.39	3048.11	2933.5	3070.46	3360.57	3.3346	16.2113	14.6843	0	196.945	121.515	227.323	286.705	463.903	762.748	784.337	642.906	699.199	992.572	544.985	364.671	4.4002	46.8543	255.175	143.82	159.673	166.994	90.7496	128.937	113.745	147.249	182.423	241.001
PWY-7210	pyrimidine deoxyribonucleotides biosynthesis from CTP	0	84.9353	24.9931	24.9929	507.566	937.805	1130.25	338.651	224.572	84.8779	194.63	54.9712	810.218	847.962	104.619	1924.51	621.76	953.067	562.807	294.342	9.9993	19.9973	69.9701	34.9928	1285.8	1096.27	915.857	1118.32	1394.53	2966.96	1478.32	1669.55	876.41	1012.41	809.742	396.988	59.9348	114.906	463.166	24.9935	94.8997	89.9488	69.9454	49.9796	198.869	323.786	219.331	393.494
PWY-922	mevalonate pathway I	122.827	313.42	253.134	279.968	60.2461	534.787	356.497	65.0819	178.447	166.203	205.863	156.743	2720.19	1977.91	477.698	1801.64	2157.96	2073.23	2169.29	2378.5	2.3342	11.3484	10.2794	0	137.934	85.0968	159.212	200.841	325.089	534.9	550.055	450.738	490.128	697.012	382.209	256.029	3.0802	32.8032	178.802	100.746	111.858	116.95	63.5527	90.2973	79.7399	103.153	127.845	168.878
PWY-7198	pyrimidine deoxyribonucleotides de novo biosynthesis IV	0	59.4669	17.4966	17.4963	355.693	657.929	793.103	237.284	157.299	59.4404	136.33	38.4865	568.246	595.202	73.3217	1352.42	435.964	668.726	394.468	206.193	6.9997	13.9988	48.9864	24.4967	902.072	769.295	642.015	784.291	978.617	2087.52	1037.47	1172.27	614.352	710.418	568.044	278.434	41.9699	80.456	324.642	17.497	66.4534	62.9764	48.9747	34.9906	139.452	226.927	153.683	275.791
PWY-6944	androstenedione degradation	76.9613	224.843	179.423	190.411	113.688	581.255	323.174	180.618	438.051	321.096	260.454	310.301	443.436	288.618	82.3509	1421.42	255.167	434.43	562.212	484.875	17.2723	15.924	49.5226	0	317.325	465.987	737.926	495.851	729.07	625.811	281.365	522.027	645.299	947.715	704.218	102.144	58.2581	260.815	368.674	118.083	57.1268	254.49	108.196	58.3497	54.9137	62.2561	67.7041	124.832
PWY-6174	mevalonate pathway II (archaea)	125.678	329.662	278.081	316.269	60.85	576.364	368.672	65.9594	163.716	158.132	192.72	137.532	238.393	88.688	20.3859	460.309	783.106	1746.52	1675.65	1677.24	0	3.4726	10.3	0	143.731	86.5352	161.638	208.657	173.964	137.545	44.0104	410.898	581.316	864.793	424.096	262.618	3.0802	3.4804	211.492	107.159	114.43	119.692	65.2009	92.2373	84.6684	102.788	130.595	168.985
P184-PWY	protocatechuate degradation I (meta-cleavage pathway)	0	15.8638	17.9313	0	115.464	90.6343	142.466	139.993	144.67	20.3136	184.373	51.0595	367.411	330.175	89.4943	1098.72	474.328	450.894	742.374	412.684	315.389	393.06	472.5	929.211	111.657	79.7434	155.164	189.909	701.037	982.688	417.923	652.984	523.06	627.345	323.209	46.7034	21.0259	22.0748	63.9682	46.6892	31.71	46.1639	46.8932	37.0142	18.5717	2.9064	21.3561	11.2514
PWY-5531	chlorophyllide a biosynthesis II (anaerobic)	1466.79	2606.66	2369.4	3086.76	1890.23	1849.77	1856.91	1520.13	854.402	1081.95	921.769	526.627	3071.63	1774.26	568.349	2598.16	870.704	674.692	531.013	503.949	0	0	20.7835	0	2572.73	1430.7	3394.99	3232.82	1735.69	3991.64	1540.44	1137.39	1130.31	927.661	659.539	216.631	150.522	2264.96	985.205	250.963	569.447	825.062	552.045	559.491	304.49	895.213	852.952	1406.54
PWY-7159	chlorophyllide a biosynthesis III (aerobic, light independent)	1466.79	2606.66	2369.4	3086.76	1890.23	1849.77	1856.91	1520.13	854.402	1081.95	921.769	526.627	3071.63	1774.26	568.349	2598.16	870.704	674.692	531.013	503.949	0	0	20.7835	0	2572.73	1430.7	3394.99	3232.82	1735.69	3991.64	1540.44	1137.39	1130.31	927.661	659.539	216.631	150.522	2264.96	985.205	250.963	569.447	825.062	552.045	559.491	304.49	895.213	852.952	1406.54
METH-ACETATE-PWY	methanogenesis from acetate	2071.08	2812.86	1729.6	565.57	753.153	666.344	1059.86	597.857	132.695	91.0841	232.491	135.544	322.754	200.562	43.3627	636.504	870.742	365.292	431.275	874.441	7.9937	0	0	0	1310.6	1072.14	1354.1	1524.04	501.926	804.005	395.515	617.11	479.116	390.056	304.949	274.036	44.2746	1447.17	331.35	89.4096	175.319	171.453	180.868	210.635	202.434	615.752	446.536	645.517
KETOGLUCONMET-PWY	ketogluconate metabolism	7.9406	29.7956	5.9773	0	17.9874	0	47.9618	25.9752	224.588	74.8893	291.267	175.74	747.552	663.382	149.186	2765.68	885.61	2603.14	2187.8	2759.73	15.9986	87.9599	141.903	51.9877	159.788	67.9481	231.599	133.848	1152.61	1920.46	383.135	776.586	33.9954	85.945	43.9853	25.9784	5.9994	15.9975	65.9568	0	21.9949	125.912	17.9967	35.9904	25.9729	3.9998	37.9746	43.9787
PWY-5677	succinate fermentation to butanoate	23.342	379.69	131.883	130.343	363.18	264.855	496.301	277.325	290.941	242.779	353.467	219.591	825.991	519.576	139.743	1267.72	254.416	206.736	245.432	254.541	0	0	14.5305	0	148.108	157.386	176.328	86.273	971.034	1112.13	709.888	498.29	436.851	566.235	345.798	92.6617	20.3844	244.674	162.292	57.9831	48.3115	56.4265	50.9115	35.9077	52.0248	133.003	193.542	298.895
PWY-6350	archaetidylinositol biosynthesis	0	146.91	170.75	172.946	264.608	296.301	488.644	169.319	152.983	209.019	179.508	38.1225	168.134	134.303	23.4276	612.497	63.2003	31.4744	47.6513	0	0	9.9903	8.5194	11.9662	529.28	549.138	224.084	791.751	197.665	443.513	232.729	259.166	552.453	1218.69	719.699	502.692	5.6356	100.936	393.515	34.1443	278.001	486.257	295.577	283.309	277.939	128.846	253.624	259.322
PWY-6349	CDP-archaeol biosynthesis	0	120.28	147.71	144.404	218.554	249.608	409.149	138.19	153.487	209.788	172.555	32.7258	180.023	146.901	25.8732	656.963	51.2356	25.389	38.4639	0	0	8.9902	7.1643	10.2547	436.018	462.024	183.174	658.065	220.356	482.593	257.536	275.278	476.051	1139.48	627.041	432.727	6.2772	97.2457	361.8	30.4679	240.157	416.228	250.612	239.421	238.373	120.641	226.763	241.279
PWY-5656	mannosylglycerate biosynthesis I	0	0	67.2716	3.9978	160.502	91.0599	222.381	91.3119	152.384	254.227	154.935	19.5001	249.243	185.284	30.7249	844.44	29.905	9.9812	25.8873	0	27.3438	31.961	61.3699	59.8079	173.971	247.546	337.534	1333.13	244.842	615.904	302.256	330.155	522.066	1648.01	817.402	654.902	5.9719	382.189	3.9961	1.9983	13.9378	33.6847	9.9674	21.8575	19.8375	7.9741	13.929	56.9075
P381-PWY	adenosylcobalamin biosynthesis II (late cobalt incorporation)	0	0	104.659	0	197.197	96.9065	149.69	192.536	279.392	359.249	398.455	813.117	1309.06	895.365	145.626	1860.2	732.691	1690.45	2540.64	2232.69	154.331	260.942	707.229	68.9434	0	149.544	120.035	66.8695	1861.89	2918.73	1203.58	1062.36	622.352	1077.8	470.76	176.07	197.478	420.988	350.52	199.287	43.1715	210.262	69.8169	129.802	56.9475	55.5402	141.156	71.2647
PWY-5507	adenosylcobalamin biosynthesis I (early cobalt insertion)	0	0	113.531	0	213.362	104.903	162.574	208.514	255.583	328.931	362.336	493.422	740.451	527.506	87.941	1470.62	763.025	1535.87	2324.09	1904.46	85.1122	118.735	246.073	63.3181	0	162.499	130.379	72.9472	911.586	2042.46	780.904	788.221	652.331	1093.64	498.641	190.615	34.437	350.906	362.587	168.235	46.9094	225.83	75.7516	139.808	61.8736	58.9016	149.694	76.3725
PWY-1882	superpathway of C1 compounds oxidation to CO2	0	0	44.3572	0	184.126	44.2978	29.7615	96.5643	632.876	427.224	655.749	598.479	601.867	460.353	90.5155	1208.82	740.467	1300.38	1145.48	1146.3	22.1843	47.9047	94.3892	9.3862	0	24.7829	19.9094	9.9734	659.071	815.953	467.405	458.673	139.036	332.315	205.578	77.6806	43.8295	67.2247	179.426	29.8435	89.6794	71.5179	43.3739	43.6573	76.9076	29.1011	180.631	84.6597
PWY0-845	superpathway of pyridoxal 5'-phosphate biosynthesis and salvage	4449.09	10801.7	5332.2	7616.23	4391.09	2497.39	4297.09	3562.92	619.497	1176.69	509.062	419.16	1827.29	699.707	224.535	2438.76	1264.16	508.683	698.57	480.051	0	0	0	0	2531.38	1515.75	3008.02	2579.87	1299.18	3818.7	2336.64	1973.59	1277.95	697.198	1130.95	691.71	0	2449.19	1637.09	1020.67	723.81	1038.53	505.608	609.281	835.32	1237.34	987.384	1530.43
PYRIDOXSYN-PWY	pyridoxal 5'-phosphate biosynthesis I	2515.33	7866.84	3500.01	6434.76	3645.27	1425.89	3321.5	3235.88	298.583	756.733	240.735	200.846	872.271	316.963	102.526	1159.36	631.883	228.486	317.785	215.094	0	0	0	0	1347.39	730.463	1551.59	1357.56	602.357	1939.18	1134.99	958.341	621.522	321.591	562.652	389.357	0	1394.61	989.327	515.86	443.146	594.099	275.846	320.993	657.035	913.55	592.55	1002.96
PWY-7527	L-methionine salvage cycle III	9.7303	0	0	0	0	9.8946	29.082	0	18.7355	18.7153	57.0222	13.4106	904.045	635.951	132.663	2017.11	33.7838	108.891	97.812	61.1769	58.8594	80.9263	105.63	128.24	107.29	19.3939	161.561	52.6211	825.212	2156.92	2435.46	558.119	265.218	544.222	435.385	316.28	4.6037	76.9855	368.609	288.768	4.916	52.7031	9.5711	14.0696	41.6517	47.8238	44.198	63.2972
PWY-7391	isoprene biosynthesis II (engineered)	0	1.3173	5.2988	9.1568	42.8728	75.6145	112.569	42.4948	15.3489	30.4419	9.1174	1.3147	295.277	106.139	25.1091	512.805	824.367	1666.16	1578.81	1823.71	0	3.4534	0	0	75.0099	32.09	113.783	82.235	169.207	143.179	49.5008	360.546	203.449	64.3369	78.7253	39.5797	0	3.7915	11.5738	17.849	39.0827	19.7134	26.0151	47.5628	13.4627	11.3917	9.0484	7.7892
PWY-4361	S-methyl-5-thio-&alpha;-D-ribose 1-phosphate degradation	5.8387	0	0	0	0	5.9372	17.4535	0	11.2483	11.2372	34.2994	8.0518	552.508	388.366	80.7229	1238.3	20.2797	65.5009	58.7845	36.756	35.5529	49.0375	63.7812	77.7578	64.4284	11.6385	97.0402	31.5846	500.755	1325.71	1500.76	337.687	160.387	330.961	264.827	191.928	2.7629	46.2266	222.313	174.153	2.9501	31.6659	5.745	8.4453	25.0358	28.7238	26.5452	38.0235
FUCCAT-PWY	fucose degradation	52.6479	45.3398	37.8699	30.982	60.8396	28.8791	56.645	36.0006	8.9544	1.9969	0	0	194.536	211.244	40.4151	394.74	76.0582	13.9455	5.987	3.9938	0	3.8955	1.9933	1.983	179.064	21.3259	77.3296	243.704	126.527	571.855	306.151	256.674	132.124	87.9704	54.0361	16.6601	5.7548	95.8336	22.3792	28.9003	0	21.2967	2.975	1.9912	0	2.9727	12.7514	11.7403
PWY-5430	meta cleavage pathway of aromatic compounds	0	0	48.3484	0	234.353	551.284	188.99	252.695	79.7569	0	66.2702	81.3918	1224.73	774.38	205.803	2863.4	669.463	1047.84	1429.32	975.887	325	71.2277	556.605	638.039	652.302	638.928	1119.18	407.24	1995.69	2499.74	1162.38	1483.17	597.328	1066.75	497.811	82.1008	0	35.8118	81.9326	16.3548	46.0211	80.4084	88.5757	41.4171	54.5154	0	18.889	9.73
PWY0-1277	3-phenylpropanoate and 3-(3-hydroxyphenyl)propanoate degradation	0	148.585	23.3808	0	59.3244	671.768	164.979	37.8995	366.512	305.69	436.134	295.163	235.345	341.801	26.7132	823.058	632.456	1571.12	2185.08	2064.89	0	0	0	44.7371	781.902	1186.46	1762.77	1045.99	1263.25	1049.62	464.428	575.539	98.9809	7.9743	167.592	20.8166	68.6458	237.06	114.206	0	21.2119	124.268	40.1433	57.5083	27.8172	18.6528	66.5364	82.769
PWY-5178	toluene degradation IV (aerobic) (via catechol)	0	0	15.1223	0	92.9927	37.7637	115.706	101.71	61.2133	0	48.9751	57.7838	634.787	503.496	130.974	1931.23	523.991	894.863	1140.95	837.766	262.794	35.2212	519.778	460.767	161.612	81.1015	318.79	123.216	1022.09	1440.05	531.065	671.268	366.184	727.902	336.242	54.5384	0	27.0026	66.4492	6.5963	25.6624	66.7205	62.991	29.8542	33.3461	0	15.0401	8.4484
HCAMHPDEG-PWY	3-phenylpropanoate and 3-(3-hydroxyphenyl)propanoate degradation to 2-oxopent-4-enoate	0	40.1928	5.9427	0	15.1146	211.156	43.9597	9.5979	97.2986	80.2223	126.537	77.21	61.1429	95.0926	6.8634	220.369	159.783	400.709	562.131	531.463	0	0	0	11.2832	260.361	476.452	708.442	359.918	376.064	297.471	123.721	158.164	25.6426	1.9966	44.5202	5.2935	20.0772	68.7307	30.9271	0	5.5523	34.5994	10.7992	15.8982	7.1986	4.8034	17.8358	22.5262
PWY-6690	cinnamate and 3-hydroxycinnamate degradation to 2-oxopent-4-enoate	0	40.1928	5.9427	0	15.1146	211.156	43.9597	9.5979	97.2986	80.2223	126.537	77.21	61.1429	95.0926	6.8634	220.369	159.783	400.709	562.131	531.463	0	0	0	11.2832	260.361	476.452	708.442	359.918	376.064	297.471	123.721	158.164	25.6426	1.9966	44.5202	5.2935	20.0772	68.7307	30.9271	0	5.5523	34.5994	10.7992	15.8982	7.1986	4.8034	17.8358	22.5262
PWY-6728	methylaspartate cycle	22.4774	215.577	22.4601	29.9387	0	0	7.4968	0	1081.82	326.603	985.08	517.278	921.029	377.001	139.943	5781.26	7.4964	0	14.9894	0	1960.53	2035.84	2959.21	4857.05	14.9863	2372.26	104.51	0	822.07	926.996	245.779	662.093	252.823	1842.8	332.636	357.82	116.269	14.9862	518.805	0	110.359	3420.26	677.809	162.229	14.9369	44.714	66.9455	96.6239
PWY-5183	superpathway of aerobic toluene degradation	0	0	11.7797	0	106.868	48.5668	93.2028	117.582	55.4768	0	44.9395	53.5809	799.163	618.604	158.768	2346.11	415.44	496.637	452.836	439.376	290.239	43.6964	500.207	493.718	192.874	101.124	351.891	178.247	1245.68	1859.66	603.024	865.808	141.926	584.02	263.749	51.6597	0	0	61.1113	9.5951	29.2962	57.3993	62.1065	27.6712	34.779	0	13.1961	6.9711
PWY-6471	peptidoglycan biosynthesis IV (Enterococcus faecium)	19.1935	0	0	0	95.8824	19.1962	143.796	47.9635	134.223	172.191	201.144	0	153.391	143.756	76.5529	668.048	19.1962	153.385	67.1622	0	306.431	430.566	611.789	526.162	382.978	95.9169	535.839	105.525	916.225	507.068	887.774	0	335.392	1017.98	715.125	399.178	9.5981	105.505	220.309	911.126	28.7892	143.848	0	28.7921	124.251	153.276	105.413	143.761
PWY-6470	peptidoglycan biosynthesis V (&beta;-lactam resistance)	12.5191	0	0	0	53.2989	10.6655	79.9398	26.6559	121.306	112.446	175.568	0	87.5588	79.9274	42.5931	586.547	10.6655	85.2694	37.3221	0	170.437	239.572	340.555	292.785	213.031	53.3088	298.145	58.6445	510.399	282.152	494.504	0	186.486	567.915	398.547	222.807	5.3328	58.6385	122.521	508.875	20.5661	79.9547	0	15.9977	69.1707	85.2374	58.6113	79.9292
CRNFORCAT-PWY	creatinine degradation I	11.9975	2.9999	8.9976	0	20.9915	0	23.9911	17.9925	0	0	2.9998	0	465.993	426.686	77.7262	1784.64	218.292	20.9949	41.9807	59.9572	23.9842	128.586	110.829	77.9148	119.808	20.9932	116.851	47.9702	706.646	970.72	209.647	394.604	32.988	116.829	53.957	38.9509	8.994	23.99	50.945	0	17.9886	56.9293	8.9969	29.976	14.9855	0	14.993	26.983
PWY-7046	4-coumarate degradation (anaerobic)	7.9776	1.9978	5.9618	0	11.1998	0	13.9998	10.4346	0	0	1.9916	0	191.34	141.48	28.8867	380.671	101.768	13.7715	27.2737	38.4954	15.612	81.0067	68.9372	50.0732	53.3317	13.2739	57.5822	27.345	267.135	464.134	108.982	151.255	20.601	65.9739	29.6466	19.6219	5.8434	15.6782	27.0356	0	10.7142	28.1092	5.28	14.9999	7.3683	0	9.2753	14.0486
PWY-7295	L-arabinose degradation IV	0	33.9841	7.9986	7.9986	131.614	59.9328	141.646	143.469	133.147	0	115.312	0	399.201	220.815	69.5519	1064.26	216.997	73.9109	153.625	65.9209	0	41.8662	13.9922	0	247.107	199.273	528.444	251.114	666.365	658.365	375.764	418.997	127.587	262.501	121.589	0	0	37.9624	35.9559	0	39.9261	31.9646	13.9897	41.929	7.9951	35.9495	33.9512	55.9009
PWY-5532	adenosine nucleotides degradation IV	415.03	353.342	214.66	362.752	40.1614	407.724	685.012	102.681	286.831	176.033	575.962	426.63	0	0	5.9786	59.649	1986.1	2397.32	2948.62	2344.72	0	0	0	0	23.2164	169.711	299.158	181.257	11.9801	17.9689	23.9223	17.9458	1984.01	1665.11	1671.46	766.902	5.9451	5.9778	23.706	134.886	210.107	429.056	152.795	101.502	17.2127	0	0	0
PWY-7003	glycerol degradation to butanol	0	583.588	0	0	11.1802	0	0	35.6781	346.048	209.165	442.878	291.582	438.193	160.027	60.5749	1203.46	21.5673	69.2516	31.6253	55.8501	0	0	0	0	231.949	154.117	407.386	279.359	545.25	3107.87	456.286	470.693	64.2757	273.91	87.1278	11.7703	51.7353	107.268	23.5817	129.911	51.964	58.5375	28.6804	22.8192	27.1133	21.6002	102.936	49.7525
PWY-6281	L-selenocysteine biosynthesis II (archaea and eukaryotes)	121.467	102.317	60.7723	105.51	11.1991	180.599	386.34	31.9908	84.7621	52.7682	196.576	139.09	0	0	1.5999	15.9988	1102.1	1142.83	1654.02	1035.1	0	0	0	0	6.3998	54.3843	107.159	60.7857	3.2	4.7999	6.3999	4.7999	838.135	701.786	857.325	611.433	1.6	1.6	6.3998	39.9886	81.5558	159.905	51.1829	30.3956	4.7995	0	0	0
PWY-722	nicotinate degradation I	18.6594	0	2.4765	5.3849	5.5137	5.0522	32.2006	17.4403	2.8342	0	9.513	0	248.811	182.876	50.6745	802.235	289.669	210.302	320.774	251.715	0	0.9779	32.1428	0	126.641	85.7346	169.877	197.053	351.802	633.759	174.688	313.301	61.5859	19.9743	73.8468	26.7486	0	0	17.8129	0	32.0274	31.4071	20.7516	44.417	13.5151	0	3.687	1.8934
METHGLYUT-PWY	superpathway of methylglyoxal degradation	0	0	0	0	4.9902	81.9383	76.434	0	53.1495	29.3155	35.61	14.6733	44.2628	9.931	7.3599	46.9839	29.623	24.7936	32.2655	46.7783	2.3907	0	0	0	27.2259	31.8935	61.3613	58.6719	9.9748	100.315	36.8611	22.3706	64.1463	156.339	65.2238	32.4197	10.2562	0	49.8112	14.9953	44.3109	64.7165	44.6278	42.126	16.4555	16.5979	14.4386	4.9465
PWY-6590	superpathway of Clostridium acetobutylicum acidogenic fermentation	0	0	0	0	44.7902	0	58.1609	22.4533	68.6261	75.0321	89.5366	21.6389	1266.22	852.289	216.876	2601.94	414.93	174.548	133.311	73.81	53.6931	81.9609	143.266	81.3265	80.0975	26.824	84.7094	0	1265.53	2970.83	3141.81	598.439	69.3768	232.236	199.154	97.9239	0	44.5281	453.446	21.7833	8.9655	31.1823	0	0	17.816	13.412	0	0
CENTFERM-PWY	pyruvate fermentation to butanoate	0	0	0	0	34.8539	0	45.2674	17.4691	53.4273	58.4809	69.8122	16.8393	1003.67	674.188	171.302	2063.2	325.709	136.49	104.072	57.5657	41.859	63.929	111.829	63.3989	62.3642	20.8723	65.9497	0	997.373	2357.9	2507.85	468.704	54.0298	181.352	155.58	76.3163	0	34.6659	355.799	16.9579	6.9753	24.2695	0	0	13.8704	10.4352	0	0
PWY-7098	vanillin and vanillate degradation II	0	0	13.8881	0	69.0869	33.2206	57.1	69.4064	41.264	0	77.7859	34.0415	145.744	157.841	35.5218	401.792	180.257	307.577	445.195	285.517	307.945	384.277	458.71	903.749	0	0	12.9222	12.9753	366.785	379.709	196.198	266.368	357.498	455.489	232.544	29.1676	0	0	22.1981	36.2858	10.8727	20.424	37.9264	16.7971	14.1066	0	0	0
PWY-6338	superpathway of vanillin and vanillate degradation	0	0	12.3548	0	61.6357	29.6248	50.9901	61.962	36.8013	0	69.5519	30.3304	129.825	140.821	31.6736	358.863	160.699	274.3	396.967	254.413	281.631	354.084	416.231	833.386	0	0	11.4917	11.5404	327.507	339.081	175.144	237.851	323.625	410.788	209.943	26.1093	0	0	19.7872	32.631	9.6979	18.202	34.0441	14.9936	12.6171	0	0	0
PWY-7097	vanillin and vanillate degradation I	0	0	12.3548	0	61.6357	29.6248	50.9901	61.962	36.8013	0	69.5519	30.3304	129.825	140.821	31.6736	358.863	160.699	274.3	396.967	254.413	281.631	354.084	416.231	833.386	0	0	11.4917	11.5404	327.507	339.081	175.144	237.851	323.625	410.788	209.943	26.1093	0	0	19.7872	32.631	9.6979	18.202	34.0441	14.9936	12.6171	0	0	0
GALLATE-DEGRADATION-II-PWY	gallate degradation I	0	0	9.9415	0	43.2002	17.8803	31.5477	41.2424	21.927	0	45.2535	23.9226	134.712	151.232	36.5368	555.904	96.7405	199.732	275.013	186.607	288.797	368.699	421.965	864.56	0	0	5.9799	5.9716	220.638	456.767	114.08	154.483	238.387	321.124	163.492	19.6421	0	0	11.8365	27.0958	5.8797	11.7495	27.9772	9.799	9.8517	0	0	0
PWY-6992	1,5-anhydrofructose degradation	0	0	0	0	95.2273	22.3736	14.9235	49.3618	136.251	89.4708	137.254	39.9069	263.099	197.62	31.8003	402.223	73.6941	316.512	132.633	133.915	7.4839	0	0	0	0	12.4261	9.9745	4.9901	287.558	312.305	174.969	186.617	58.9815	163.773	77.8909	34.443	26.0387	34.261	57.4534	14.8165	45.4757	36.9683	21.872	21.9016	0	0	0	7.4608
PWY-6731	starch degradation III	0	2.4987	0	0	33.5799	6.2445	7.4929	7.49	134.708	127.171	93.9531	67.6045	438.793	513.399	87.6093	1982.39	101.26	48.3937	56.6164	58.9877	0	7.4775	7.4651	0	38.6919	34.9196	55.481	83.538	876.365	669.168	596.462	768.858	137.003	87.2457	97.9765	58.8399	0	0	6.2267	0	0	12.968	0	0	0	2.4967	8.6987	13.6696
PWY-7456	mannan degradation	305.473	1289.29	640.25	878.047	191.526	108.096	309.835	173.76	40.6685	0	0	0	35.7114	64.5596	5.9498	152.131	0	11.9858	5.9963	0	0	0	0	0	23.2225	29.2672	17.8258	17.5852	760.419	234.476	398.203	188.498	11.9028	0	23.49	0	13.2608	494.102	79.4709	22.1299	36.5429	33.6608	34.1985	61.7139	15.5958	16.7794	0	0
PWY-5529	superpathway of bacteriochlorophyll a biosynthesis	19.3959	170.759	19.4318	12.9761	0	0	6.4904	0	551.404	164.04	575.805	344.206	645.009	307.439	113.138	2066.89	0	0	0	0	0	0	37.6304	0	6.4931	1411.81	45.244	0	621.577	3048.02	203.104	484.903	170.867	207.078	92.0344	0	12.5664	12.9686	0	0	56.1273	12.916	31.7272	73.8229	12.7738	38.2913	56.8591	38.5416
CHLOROPHYLL-SYN	chlorophyllide a biosynthesis I (aerobic, light-dependent)	10.4668	92.9745	10.4786	6.9926	0	0	3.4971	0	333.548	90.9454	347.2	208.332	361.241	170.841	63.1707	1312.54	0	0	0	0	0	0	20.8483	0	3.4979	914.989	24.4219	0	356.894	2056.74	111.837	281.208	94.4041	115.8	50.739	0	6.8621	6.9905	0	0	30.7548	6.9742	17.2597	40.6685	6.9304	20.7859	30.9966	20.8622
PWY-6404	superpathway of mycolyl-arabinogalactan-peptidoglycan complex biosynthesis	0	0	6.0211	0	24.2018	583.102	36.2525	12.1138	240.975	204.683	303.901	141.975	18.1761	99.1452	0	144.964	27.2122	72.1128	30.2511	36.1983	0	0	0	13.8658	630.843	1116.12	1763.79	867.511	987.504	452.793	168.87	334.829	18.1597	0	54.3246	12.0944	24.0415	78.0761	18.1467	0	0	0	0	9.0776	0	0	0	30.183
PWY-6948	sitosterol degradation to androstenedione	0	0	1.9927	0	7.863	182.738	11.8544	3.9539	69.8639	59.0227	90.6002	42.1627	5.932	31.3553	0	46.7956	8.8853	23.5008	9.9258	11.8798	0	0	0	3.9669	194.069	363.002	570.011	273.201	301.295	138.779	52.5274	105.169	5.9705	0	17.6812	3.9666	6.9331	22.3645	5.8823	0	0	0	0	2.9454	0	0	0	9.7004
PWY-6397	mycolyl-arabinogalactan-peptidoglycan complex biosynthesis	0	0	1.6431	0	6.6074	159.488	9.8965	3.3072	65.889	56.0554	83.0922	38.8009	4.9622	27.0713	0	39.604	7.4286	19.6812	8.2584	9.8801	0	0	0	3.8361	171.755	303.852	480.764	235.989	270.219	123.891	46.1221	91.4692	4.9571	0	14.8308	3.3017	6.5608	21.3085	4.9536	0	0	0	0	2.4778	0	0	0	8.2389
PWY-6107	chlorosalicylate degradation	0	0	0	0	0	0	0	2.9989	187.187	135.309	181.958	261.353	150.681	89.5875	34.286	327.566	346.274	276.986	255.078	368.767	5.9942	23.9338	500.384	2.9994	0	1.4997	2.9993	0	140.302	130.053	92.712	119.425	7.4965	10.4942	17.976	4.4957	0	0	26.908	0	0	0	0	0	26.7119	8.982	65.2231	22.4237
PWY-5499	vitamin B6 degradation	0	0	0	0	0	0	0	0	126	91	120	161	33	30	7	124	6	9	3	6	4	15	55	2	0	0	0	0	31	56	33	24	5	7	12	3	0	0	18	0	0	0	0	0	18	6	44	15
LIPASYN-PWY	phospholipases	0	0	2.4775	0	7.4378	214.5	14.8505	4.9729	184.62	59.4982	257.098	167.175	0	39.3736	0	47.2256	9.9718	29.7128	12.4705	14.9456	0	0	0	4.9771	236.766	358.831	545.5	318.923	0	61.9668	59.1231	14.9523	0	0	22.1633	0	9.7059	29.1948	0	0	0	0	0	0	0	0	0	12.0775
PWY-1361	benzoyl-CoA degradation I (aerobic)	43.1383	0	3.8513	11.3237	0	8.5805	54.9442	0	4.4471	0	8.82	0	0	0	0	0	274.757	172.836	142.542	156.279	0	0	0	0	129.304	92.8404	94.6834	206.962	0	0	0	51.5718	38.1359	21.3259	75.2959	37.8875	0	0	21.5359	0	44.3717	40.8202	30.8045	44.3304	19.2143	0	0	0
PWY-2221	Entner-Doudoroff pathway III (semi-phosphorylative)	0	0	0	0	0	0	0	0	26.9743	0	22.4789	0	35.979	58.4176	8.9927	85.3991	4.4996	0	8.9987	0	1051.7	1486.9	2010.99	3919.74	0	0	0	0	67.4333	434.459	116.783	13.497	98.7652	1151.87	201.223	222.11	13.4708	0	0	0	0	4.499	0	8.9947	0	0	4.4989	4.4992
PWY-1501	mandelate degradation I	0	0	0	0	0	0	0	0	22.9067	0	18.8075	0	29.9738	45.5501	7.2966	71.8451	3.9689	0	7.9533	0	83.0201	33.3178	284.71	203.906	0	0	0	0	55.31	291.997	78.8263	11.721	70.3463	326.493	119.148	55.2202	11.0175	0	0	0	0	3.9031	0	7.0183	0	0	3.7894	3.7717
PWY-6957	mandelate degradation to acetyl-CoA	0	0	0	0	0	0	0	0	44.5508	0	37.1641	0	114.57	156.297	27.0321	278.275	16.3703	0	32.0936	0	178.112	51.3178	439.161	371.77	0	0	0	0	207.253	837.483	261.358	47.9722	128.592	486.458	204.09	61.6694	0	0	0	0	0	13.7702	0	17.607	0	0	9.197	6.5323
PWY-6572	chondroitin sulfate degradation I (bacterial)	0	0	0	0	0	0	0	0	5.5835	0	0	0	21.5632	28.7079	3.9928	94.3769	0	0	0	0	0	3.191	1.5993	1.5989	0	0	0	0	11.9004	87.7174	54.543	123.725	97.779	62.9954	29.9108	10.3085	4.5714	6.397	3.95	0	0	0	0.7986	0	0	2.315	2.3465	8.9553
PWY-7002	4-hydroxyacetophenone degradation	0	0	0	0	0	0	0	3.1169	0	0	11.4682	49.645	134.653	70.4478	28.0511	225.48	323.016	260.756	241.179	339.866	0	3.7596	489.109	0	0	1.597	3.1924	0	126.707	87.0737	71.7786	107.866	0	0	0	0	0	0	0	0	0	0	0	0	0	0	0	0
PWY-7644	heparin degradation	0	0	0	0	0	0	0	0	0.9316	0	0	0	22.7261	25.9326	4.2196	79.9001	0	0	0	0	0	1.5701	1.4957	1.3211	0	0	0	0	12.7289	87.9325	29.837	46.0643	41.8281	11.9104	26.8299	12.3959	0	5.4812	0	0	0	0	0.9847	0	0	0	2.9002	0
PWY-622	starch biosynthesis	0	0	0	59.541	0	0	0	0	0	0	0	0	0	11.9802	0	0	0	0	0	11.9861	0	0	0	0	736.116	83.5838	1120.77	6070.39	11.991	0	0	35.8983	0	0	0	0	0	3021.13	260.558	444.722	142.732	0	66.318	107.652	23.4879	135.381	0	81.5199
PWY-5088	L-glutamate degradation VIII (to propanoate)	0	0	0	0	0	0	0	0	22.5053	0	18.6619	0	29.1436	31.6872	6.3054	64.3911	0	0	0	0	0	0	0	0	0	0	0	0	45.9526	97.4548	21.3509	11.7483	13.3236	2.9826	5.6508	0	0	0	0	0	0	4.3935	0	7.0508	0	0	4.0422	4.0773
PWY-6339	syringate degradation	0	0	0	0	0	0	0	0	0	0	0	0	652.476	604.264	165.542	2299.71	929.863	536.965	883.355	487.148	0	736.013	842.269	0	0	0	357.577	0	1218.24	2312.15	662.883	1065.05	0	851.584	0	0	0	0	0	0	0	0	0	0	0	0	0	0
PWY-7084	nitrifier denitrification	0	0	8.9467	0	0	0	0	0	0	0	0	0	0	0	0	75.1671	190.464	754.252	741.422	630.224	45.3088	38.1327	20.6815	37.2575	0	0	0	0	20.4301	68.9566	14.7392	17.6729	0	480.737	0	0	0	0	0	0	0	0	0	0	0	0	0	0
PWY-7398	coumarins biosynthesis (engineered)	0	0	0	0	0	0	0	0	0	0	0	0	55.5073	0	0	652.424	0	0	0	0	0	0	0	0	3.8053	8.8245	20.5291	0	0	0	0	0	0	0	0	0	0	0	0	0	7.9712	0	4.788	0	0	0	0	3.2695
P241-PWY	coenzyme B biosynthesis	0	0	0	0	0	0	0	0	0	0	0	0	0	0	0	0	0	0	0	0	13.5821	46.2992	122.384	10.2968	0	0	0	0	0	0	0	0	0	0	0	0	0	0	0	0	0	0	0	0	0	0	0	0

## Sheet: KEGG_pathway_abundance
Pathway	Description	S2	S5	S6	S7	S103	S104	S105	S106	S148	S150	S152	S153	S154	S155	S156	S157	S43	S44	S45	S46	S49	S50	S51	S52	S61	S62	S63	S64	S67	S68	S69	S70	S79	S80	S81	S82	S85	S86	S87	S88	S91	S92	S93	S94	S1	S97	S98	S99
ko01051	Biosynthesis of ansamycins	92884.2	110024	78096	81052.5	119096	139082	151938	98040.4	154406	75545.3	138003	141417	186518	138532	38664	187692	152501	177002	193196	177206	188143	200064	222788	234220	212064	160087	236017	215802	243025	237200	240096	239689	293201	180267	167926	66146.4	70209.3	162157	142346	115337	117731	210633	119437	162148	42602	106852	86933.9	128718
ko01055	Biosynthesis of vancomycin group antibiotics	90269.9	97412.4	75677	78319.9	102967	123195	135540	84955.2	142760	64281.2	129908	130801	168394	125860	35365.8	160746	140575	168026	179489	165757	186583	197174	216398	229788	196972	150313	223405	201549	225965	213142	227243	222661	282125	167757	158187	62302.8	69055.6	155317	137820	111446	114910	204719	115820	157987	39194	103647	83077.7	124092
ko00072	Synthesis and degradation of ketone bodies	36836.8	49974.6	37148.6	37036.7	60647.1	92512.6	99596.8	55174.3	152589	67653.9	141470	144677	172018	128583	36397.4	150774	130989	163614	178641	167826	210968	224418	244977	259949	170100	128349	190011	168646	236451	209818	226326	229685	304023	172992	164973	46668.1	70814.1	139949	128402	105761	114816	213288	118948	161653	34170.5	95879.3	74819.3	116657
ko00290	Valine, leucine and isoleucine biosynthesis	81098.9	98173.7	75853.6	74582.3	93237	112292	120814	75775.2	125300	59798.9	111522	113851	143749	107675	30228.4	143523	120325	139173	151872	139873	156158	165759	185125	194232	175145	133505	196554	179061	196221	188915	194856	191670	236157	143740	134333	50269.7	58530.2	138018	118558	97196.4	95254	170796	96318.3	131010	34192.2	87382.4	71496.6	104834
ko00660	C5-Branched dibasic acid metabolism	74445.7	91560.5	73795.5	70760.7	87946.1	104797	112505	71367.4	106085	51914.8	93612.3	95137.4	121819	91194	25566	125858	105364	119099	130666	119543	127020	135026	151190	158890	158212	120375	176866	162665	166904	163201	166149	162947	197254	122298	113855	44946	49534.5	122732	103703	85039.6	80958.8	143727	81312.2	110725	30673.1	76308.9	63118.3	91314
ko00061	Fatty acid biosynthesis	81383	95390.2	70860.9	70116.4	80152.9	94769.3	102644	64854.4	105396	50656.4	95035.9	96329.6	127680	95240.8	26699.4	127548	106052	122228	132994	122926	132185	140086	156124	163156	147621	114048	168400	151739	169492	165188	169802	165634	200533	121691	113804	43409.3	49867.6	119270	101889	85434.4	81158.7	144344	81553.7	111279	28944.6	75587.8	61811.8	90507
ko00521	Streptomycin biosynthesis	58814.1	69087.8	56105.5	55363.7	70009.4	87093.8	93249.8	57194.7	99194.1	45963.2	88421.8	89945	112374	84124.3	23684.4	108013	95160.5	110762	119558	110709	126368	133572	148126	156038	136164	103844	153584	139722	153562	144802	153418	150191	188789	112998	106088	39334.4	47156.9	108786	94764.2	77255	76387	137129	77282.4	105279	26712.1	70002.4	56643.9	83664.9
ko00281	Geraniol degradation	19160.9	24156.9	12319.6	14985	33980.8	56089.8	61166.9	32560.3	108366	48000	100486	103886	120090	89778.6	25440.8	100234	89734.4	115192	125149	118423	150989	160467	174842	186141	111504	83967.8	124944	109946	163284	142237	156773	159851	215666	121737	116009	31162.1	49841.9	94253.9	87758.1	73140.1	80305.6	150483	83733.3	113610	22694	65578.8	50522.7	80079.6
ko00770	Pantothenate and CoA biosynthesis	60978.3	75990.6	58317.1	56904.1	73144.7	87553	94713.1	59526.7	93628.4	45181.6	83021.4	84314.7	108129	80911.7	22696	109510	92293	104948	114855	105572	114137	121303	134988	141811	134573	102741	151429	137616	147207	142998	145268	143746	175105	107248	99953.8	38178.7	43852.9	105937	90232.6	74146	71281.2	126994	71735.6	97828	26208.6	66604	54684.4	79759.9
ko00785	Lipoic acid metabolism	60677.9	74344.9	61584.9	59274.4	70879.1	83481.1	87997.9	56431.8	79278	38939.8	70751.7	71421.1	95200.2	71223.9	20007.1	101202	82220.7	91265.2	100172	91642.7	95643.3	101665	113591	118600	121115	92988.5	138180	125336	129810	128956	129930	126196	148217	92360.7	85438.7	34143.5	38330.6	96844	80870.2	66440.5	61532.6	108558	61075.6	83719	23141.6	59909.7	49566.3	71269.6
ko00471	D-Glutamine and D-glutamate metabolism	52565.3	64131.2	57269.5	55009.5	71008.7	84030.3	88605.2	56417.8	80956.3	39591.8	70635.2	71811.2	92341.2	69306.6	19395.8	96136.1	79784.8	88888.5	97226.7	88688.2	95459.7	101665	112889	118329	122220	93152.8	137208	126096	127424	124074	127502	123759	147588	91257.7	84798.8	33728.2	38244.3	95128.2	80478.7	64088.5	61613	108682	61482.7	84209.2	23578.3	59048	48764.5	70255.3
ko00280	Valine, leucine and isoleucine degradation	32659	37473.5	25217	27388.3	40679.3	57108.9	61682.4	35878.4	89536.6	41001.5	82099.3	84460.6	102737	76631.4	21621.2	92963.8	78848.8	98144.1	106910	100215	120543	128154	141160	149326	102045	77518.8	114627	101913	139080	126364	135431	135198	175286	102010	96215.3	29789.5	40747.6	83711.3	75453.3	62609.8	66793.6	122883	68853.6	93533.2	20478	56620.1	44591.5	68806.4
ko00020	Citrate cycle (TCA cycle)	46405.8	56612.6	45051.6	43934.9	56239.8	71121.2	76118	46446.8	83232.9	39520.6	74619.6	76308.7	94937.6	71010.8	19994.7	93001.8	78486	90972.4	99385.8	91909.6	105535	111886	124269	130439	112904	86183.3	127172	115923	130488	123295	128773	126908	157731	94666.5	88712.4	31475.1	39068.4	90624.7	78181.1	64598.2	63227.5	114035	64096.1	87360.4	22117	57568.8	46844	69095.7
ko00473	D-Alanine metabolism	49102.9	64753	55818.5	51993.3	67420.8	80721.3	84782.8	53808.8	78636.2	38383.6	69815.7	70347.2	91473.1	68552.4	19242.3	92924.3	79378.4	87854.6	96314.5	88357.8	94922.3	100857	111846	117301	118318	90745.7	134239	121085	124719	121475	123858	121814	146084	89965.2	83495.1	32015.9	37331.4	93994.6	78516.7	64168.3	60301.8	106666	60328.3	82437.3	22686.9	57613.4	47447.5	68804.9
ko00071	Fatty acid metabolism	26639.3	32026	21416.9	22647.8	34117.3	51503.7	55860.1	31322.7	89621.8	40885.5	81889.9	85109.2	100079	74609.4	21107.1	87744.4	75708.9	95848.1	104211	98204.9	121361	129096	141525	150600	96454.9	72819.2	107915	96017.6	135632	120654	131426	132090	174806	100542	95137.2	27748.2	40465.4	79654	73078.7	61044.4	65848.3	122287	68261.5	92701.9	19530.5	54761.6	42794.4	66614.6
ko00620	Pyruvate metabolism	42568.2	52029.9	43200.2	41360.4	49728.2	64323.6	68852.8	41430	78677.7	37439.3	70682.9	72477.3	89809.9	67202.6	18922	86869.9	74796.5	87637	95803.2	88780.3	100008	106272	117941	124340	103625	79462.9	117396	106047	122953	115656	121163	119653	149286	89211.8	83474.3	28683.7	36800.7	84167.8	72908.3	60260.5	59198.4	107112	60124.5	81929.9	20366.5	53471.5	43423.7	64323.5
ko00780	Biotin metabolism	40252.5	59155.6	49097.3	43998.1	55592.5	70481.8	76371.3	45544.2	75367.4	36169	67983.9	68135.2	82319.5	62070.2	17475.3	80886.2	74317.9	80302.6	89252.5	82606.7	92981.6	98549.6	107935	115125	112326	85266	125553	116712	116346	111102	113140	114218	142178	86335.2	80799.1	27394	36679.8	89740.8	75298.8	63113.6	58066.3	104553	58732.2	79971.2	21438.9	54049.3	44750.6	64672.7
ko04122	Sulfur relay system	54636.8	68808.9	57146.3	53863.9	63128	74662.3	79624	50706.3	72320	35480.7	63795.9	64365.2	83878.4	62594.1	17559.6	86987.2	73210.6	81000.7	88822.7	80959.1	86467.6	91770.8	102377	106885	110924	84714.2	125304	114849	114932	112900	114425	112053	134179	83216.9	77252.6	30768	34252	86415.3	72652.1	60190.3	55801.1	98465.9	55762.4	76067.7	21263.3	53274.8	44188.4	63635.9
ko00550	Peptidoglycan biosynthesis	52146.7	62318	54148.4	51970.8	62797.9	73399.3	77801.5	50131.8	72363	35472.9	63698.8	64254.5	84623.1	63371.1	17729.8	88977.8	72729.4	81124.4	88707.1	81182	85997.7	91411.4	102232	106972	107805	82875.3	122405	111158	115716	114007	116263	112421	132573	83014.5	76545.4	31054	33903.3	85748.3	71562.8	57972.7	55143.8	96795	54838.1	75166.6	20898.9	53070.8	43748.2	63244
ko00670	One carbon pool by folate	48192.3	62140.2	50265.5	47319.6	56351.9	68773.5	73706	46035.9	74335.9	36543.7	65264.4	66775.7	85572.2	64051.9	17973.4	87496.5	72708.4	81861.4	89854.9	82668.6	88560.2	94250.7	104870	110028	105060	80561	118716	108519	115982	112958	114416	112746	136354	83374.4	77873.4	29409.4	34321.9	83825.5	70918.4	58507.3	55516.4	98826	55790.7	76218.1	20571.4	52049.9	43023.4	62334.9
ko00900	Terpenoid backbone biosynthesis	42879.6	52137.7	41991.9	41160.3	51946.1	64634.8	69441.2	42857	75171.8	35449.6	67046.2	68601.8	85732.7	63924.5	18022.8	84073.4	70906.1	82252	89653	82648.2	94778.4	100637	111171	116920	101699	77627.8	114585	104066	117450	111047	115929	114347	142341	85378.7	80045.9	28903.3	35342.1	81075.8	70775.6	57781.9	57267.4	102893	57905.7	79007.1	20009.9	52307.9	42324.4	62704.6
ko00030	Pentose phosphate pathway	42482.5	49679	37892.9	37875	49513	62009.1	66773.9	40948.2	73898.7	34451	66225.2	67529.9	84183.3	63023.5	17730	81017	67741.1	78812.5	85903.6	79724.2	94432.4	100137	110619	116540	97990.2	74387.4	110439	99953.6	114650	108534	113783	111954	140719	83862.2	78700.1	28616.6	35082.6	79191.1	69268	56790.2	56451.1	101847	57189.9	77920	19411.3	51116.9	41399.2	61223.4
ko00450	Selenocompound metabolism	44099.7	50398	38338.6	38402.9	48512.9	59953.2	65054.7	40209.5	73112.6	34311	66183.7	67563.8	84619.3	63318.8	17797.8	81764.2	68975.5	81862	88656.9	82349.4	94944.4	100661	111567	117228	97520.4	73849.4	108956	99071.2	114891	108103	113345	112084	141174	84518	79434.3	28567.2	34418	76865	67662.1	55779.5	56162	101328	57159.1	77663.7	19212.2	50101.7	40534	60300.6
ko00250	Alanine, aspartate and glutamate metabolism	50875.2	60087.1	46913	46497.2	55339.4	65939.1	71207.3	45031.4	70068.6	34214.8	62107.7	63246	82195.7	61331.6	17201.6	84756.1	69577.5	78649.7	86072.4	79101	85420.2	90668.9	101144	106318	100709	77393.1	113619	103770	111407	108832	111604	108202	130825	81412.9	75367.8	29421.3	32807.5	79535.7	67970.5	55892.2	53448.8	95081.5	53668.7	73245.9	19789.6	49970.8	41247.5	59784.7
ko00730	Thiamine metabolism	47603.1	56404.8	43243.6	43546.1	55172.4	65481.1	70684.6	44740.7	69287.9	32952.2	61762.6	62509.9	81403.5	60808.9	17082.8	81559.1	68125.2	77788.9	84664.1	77590.5	85927.5	91273.2	101134	105759	100396	76946.9	113551	103544	110347	106460	110345	107525	131368	79829.8	74581.3	28793	33230	79315.7	68650	56282.2	54046.9	95926.3	54367.8	74109.3	19698.1	50202.1	41185.1	60018.3
ko00340	Histidine metabolism	41349.6	50100.5	39219.5	39011.6	50577.9	62296.8	66521.8	41439.2	69935.1	32841.2	63342.1	64058.4	82038.2	61367.3	17214.3	79817.9	68452.4	80155.3	87001.3	80457.8	89581.4	95123.7	105172	110709	97831	74709.1	110146	99987.6	111372	105410	110615	108723	135056	81322.2	76233.5	27975	33115.1	77212.1	66929.9	54784.1	54363.6	97275.3	54956.1	74835.2	19127.5	49749.2	40307.1	59682.5
ko00970	Aminoacyl-tRNA biosynthesis	53620.5	64860.7	51793	50391.8	61910.4	70531.6	75807.7	49569.1	67213.5	33673	58585.5	59839.7	79234.1	59019.2	16502.4	84269.2	68902.4	76187.9	83548.7	76060.1	78115.9	82913	92897.4	97196.7	103369	79028.8	116011	107007	106751	106644	107385	104098	122560	77356	71632.5	30756.8	31367.5	79721.8	66807.6	54389.3	51438.8	90080.5	51219	69873.2	20193.5	49592	41255.3	59132.9
ko00720	Carbon fixation pathways in prokaryotes	47496.9	55658.6	45004	44246.1	53551.4	63284.6	67805.5	43592.4	67860.8	33498.6	59998	61635	80419.4	59848.1	16762.6	83156.4	67026.7	76911.9	84203.1	77170.8	82560.2	87631.7	98199.9	102943	96048.7	73602.9	108229	98825.8	107971	105680	108454	105024	125911	78232.6	72434.1	28693.9	31275.4	75317.1	64312.4	52452.4	51194	90934.7	51431	70171.4	18858.4	47811.3	39322.2	57276.3
ko00650	Butanoate metabolism	28117.9	35882.1	27334	27082.2	38090.7	52164.8	55719.5	32689.8	72914.2	34417.3	65716.5	68048.3	81950.1	61191.1	17269.2	77045.2	67109.9	81195.6	88452.1	82531.3	95184.8	101110	112019	118672	88084.7	66919.7	98999.4	88784.7	112130	103029	109164	109067	139282	82499.8	77278.2	24431.4	33089.4	71591.1	63235.1	52188.7	53762	98633.1	55171.3	74986.2	17383.8	46769	37352.9	56634.5
ko03060	Protein export	50216.3	61160.2	49777.2	48167.8	57940.9	67477.2	72133.4	46446.6	65566.2	32407.5	57343.1	58043.8	76798	57392	16065.6	81168.1	66334.6	73211.2	80373.2	73307.5	76685.8	81501.9	91138.4	95127.7	99297.2	76195.3	112137	102945	104298	103197	104670	101327	119734	74791.4	69389.5	28567.5	30627.7	77969.1	65197.3	53414.5	49968	87707.7	49760	68026.2	19284.4	48084.2	39948	57361.5
ko00260	Glycine, serine and threonine metabolism	40308.1	48038.6	36758.3	36402.3	43859.2	54148.4	58447.3	36448.9	65177.1	31428.4	58045.1	59737.7	75523.6	56403.4	15840	74891.9	61587.1	72699.2	79112.5	73197	81314.9	86395	96083.1	101312	86361.2	65910.3	97082.8	88376	101643	97316.5	100878	99060.7	122491	74219.3	69284	25263.7	29857.5	68386.7	59582.9	49066.3	48852.6	87830.5	49489	67397.9	17076.7	44186.4	35963	53151.5
ko03010	Ribosome	48103.1	58592.4	47084.9	45758.7	56575	64761.9	69552.9	45188.9	60819.9	30247.4	52981.7	53825.7	71142	53112.3	14852.6	75681.1	62480	68731.2	75341.2	68558.6	70602.3	74966	83827.4	87529.4	94678.1	72245.4	106152	98106.4	96531.6	96230.8	97014.6	94108.2	110783	69717.3	64667.4	27498.9	28522.4	72916.2	61014.8	49631.3	46678.9	81743.4	46448.4	63414.3	18371	45197	37601.2	53831.1
ko00640	Propanoate metabolism	34760.4	40929.9	30040.8	30705	39133	49372.8	53429.6	33085.8	65747.6	31683.5	59218.4	61360.6	77135.4	57293.9	16102.4	74885.2	60857	73364.8	80127.2	74296.1	84116.2	89471	99431.7	105065	81261.2	62301	91927	82023.7	103120	97480.1	101917	100480	125182	75520.7	70385.7	24696.1	29703.7	65471.9	57638	47668.1	48895.8	88511.2	49824.7	67752.2	16329.4	43123.2	34704.2	52173.2
ko00300	Lysine biosynthesis	44984.7	55126.8	44040.7	42614.4	51025.8	60478.4	64787	41110.8	60980.5	29921.8	53323.7	54115.1	71404.7	53293.9	14907.6	74528.3	61120.5	68130.9	74582.3	68414.6	72171.7	76662.4	85714.1	89945.4	90496.6	69354	102074	93779.8	96469.9	95176.1	96174.8	93709.1	111327	69550.3	64266.4	25693.3	28342.5	70871.6	59678.9	48883.1	46075.6	81418.8	46065.1	62915.3	17528	43929.5	36351.8	52472.9
ko00010	Glycolysis / Gluconeogenesis	33226.8	40312.5	29434.3	29568.7	39582.8	51072.6	55146.6	33166.9	65118.5	30620.6	58255.5	59692.4	73350.1	54838.7	15450.8	70456.1	60072.4	70688.5	77125.2	71733.9	82995.9	88077	97634.4	103049	83384.7	63305.3	93939.5	85020.7	100497	94297.2	98475	97747.4	123190	73602.5	68835.6	23648.2	30059.4	67395.5	58920.5	49015.6	48690.8	88315.3	49558.4	67498.6	16435.2	43477.3	35114	52290.9
ko03430	Mismatch repair	44853.1	54542.4	44977.3	43273.9	51938.2	61032.6	64944.5	41665.6	59862.9	29423	52612.3	53251.8	70413.5	52564	14720.5	73883.1	60854.7	67411.8	74009.3	67658.5	70966.6	75387.6	84360.8	88137.2	89438.8	68484.1	101194	92624.8	95657.4	94786.9	95639.8	92827.2	109871	68244.2	63293.8	25722.9	28076.5	70633.1	59065.3	48451	45561.8	80207.4	45412.8	62111.9	17302.3	43722.7	36134.8	52104.5
ko03410	Base excision repair	28191	36792.2	27866.9	27064.6	36852.1	48556.3	52798.3	31553.4	65397	29975.2	59332.4	60245	73985.3	55492.3	15658.7	69599.4	57685.6	68532.2	74873.7	69917.2	85365.8	90521.3	99756.9	105172	81974.4	62011.3	91627.2	83544.9	100716	93540.9	97740.3	98246.3	126067	74213.3	70057.4	23336.6	30474.7	65692.1	58275.3	48119.4	49408.6	90137.7	50544.8	68818.1	16251.3	43286.1	34742.5	52168.6
ko04112	Cell cycle - Caulobacter	51942.7	62489	50827.4	48989.5	53530.1	61466.4	65551.9	42628.1	58275.8	29013.3	51133.3	51149.7	71181.7	53145.4	14856.1	77187.1	60468.5	66792.7	73350.4	67059.9	66975.7	71416.2	80671.6	83739.9	88748.2	68576.7	101081	92122.2	95467.9	96697.4	95949.5	92348.6	105889	67415.2	61951.5	25900.1	26940.4	69906.7	57837.3	47956.4	43983.7	76779.7	43557.7	59768.8	17096.9	42764	35674.1	51030.1
ko00710	Carbon fixation in photosynthetic organisms	45930.5	55330	46160.4	44324.5	51616.3	60395.6	64701	41317.1	58953.7	29664.2	51567.1	52904.3	68882.7	51363.5	14397.7	71922.7	60234.2	66307.5	73088.5	66698.2	69259	73657.9	82506.4	86430.7	89810.4	68903.8	101480	93488.3	93454.2	92543.8	93915.1	91088.8	107781	67413.1	62272.3	25087.3	27853.4	70898.6	59390.2	48407	44839.9	79171.4	44763.6	61149.5	17453.8	43313.7	36114.4	51642.8
ko00790	Folate biosynthesis	39227.7	50978.3	43774.2	40191.9	46759.3	58525.8	61553.2	37708.8	58625.9	28652.2	52114.8	52784.9	67400.3	50241.1	14105.8	68399.4	62292.2	69272	75650	69513.3	71444.3	75811.9	84193.1	88243.8	86930.3	67061.9	98994.7	90674.6	92973.2	89433.4	91854.4	90115.2	108615	66278.8	61782.9	23040.4	28107.1	70816.7	59315.9	49301.1	44986.4	79879.6	45044.9	61586.2	16819.1	43079.2	35549.7	51384.7
ko00750	Vitamin B6 metabolism	38015.8	47141.9	38890.6	37492.7	45599.5	55122.3	59191	37027.8	57164	27649.1	51720.6	52348.8	67588.4	50635	14212.3	68722.2	57490.1	64796	71002.7	65306.5	71604.1	76098	84658.2	88682.9	84736.5	64815.4	95416.5	87531.7	92079.7	89299.5	92132.8	89969	109139	66678.4	62450	23935.2	27519.7	67290.8	56977.1	46854.1	44840.3	79766.9	45008	61464	16535.4	41900.2	34549.9	50161.7
ko01040	Biosynthesis of unsaturated fatty acids	28596.4	33435.8	23304.5	24039.6	31676.1	42927.5	46429	27233.4	61029.9	27893.7	55817.1	56929.9	70067.2	52568.5	14801.9	63480.1	56032.8	68250.6	73824.7	69201.1	81849.6	86646.7	95435.4	100580	73735.5	56227.8	83247.1	74233.3	94443	86401.9	92934.8	92504.2	119501	69455	65854.2	21313.6	28300.8	60466.1	53920.1	45362.6	46338.1	84564.9	47489.9	64543.4	14677.5	40082.8	31911.3	48443.2
ko00760	Nicotinate and nicotinamide metabolism	38460.6	46884.3	38068	36937.5	45080	53849	57454.7	36518.2	56973.2	28065.1	50367.4	51592.5	66380.9	49545	13887.8	68330.3	56504.7	64032.5	69993.7	64272.3	69316	73577.3	82156.4	85941.8	81785.3	62474.3	92178.5	84395.8	90071	87733.3	90104.3	87632.8	105504	65148.8	60412.2	23584.2	26475	64430.2	54557.8	44795.2	43097.9	76533.1	43295.4	59018.8	15879.9	40426.3	33228.8	48386.8
ko03440	Homologous recombination	38080.6	47808.2	39609.7	37969	48257.1	57776.3	61084.9	38572.5	56449.7	27689.4	49354.5	50138.9	64548.4	48299.3	13541.6	67187.3	56276.6	62002.7	67992.5	62218	66896.4	70999.9	79176.4	82839.6	84487.8	64761.6	95844	87481.6	88940.8	86909.3	88653.4	86531.4	102690	63409.1	58840	23177.4	26588.6	67508.6	56151.2	45993.7	42793.1	75458.6	42637.3	58387.5	16259.2	41404.1	34136.4	49254
ko00410	beta-Alanine metabolism	23260.7	28888.6	18541.3	19356.3	29135.8	40980.2	44267.8	25685.7	64290.2	30849.5	57459.2	60605.3	71980.7	53452.9	15103.5	66643.8	55198.2	68102.4	74402.7	69714.9	83217.3	88446.3	97892.2	104099	70973.9	54615.5	80575.9	70794.8	96695.5	88420.9	93910.1	94173.7	120904	71232.5	66716.3	20533.2	28510.3	59217.2	53106.4	44369.9	46021.7	84943.6	47431.4	64486.4	14460.6	39444.1	31341	47929.5
ko00903	Limonene and pinene degradation	0	17933	8069.76	9749.53	19519.9	32195.7	34937.7	18611.2	63175.1	29174.2	57252.8	60410.9	69295.6	51507.6	14625.7	58822.3	51058.7	65841.4	71154	67628.5	85039.5	90401.4	99266.5	105803	62520.8	47440.9	70546.8	61681.1	92944.1	81463.4	89394.6	90642.5	121451	68867.9	65471.8	17709.3	27951.7	53030.9	49393.3	41722.4	45119.6	84640.6	47080.2	63847.7	12845.1	0	0	45013.4
ko00380	Tryptophan metabolism	18625.2	22306.1	16176.5	16640.6	23487.9	34447.7	37068.4	21073.2	57065	26612.9	51864.7	54149.1	64391.7	47946.7	13533.5	58055.5	48912.1	60942.6	66377.3	62440.8	76148.2	80906.6	89146.1	94577.9	62313.9	47422	70197.9	62140.1	86747.6	78135	84418.1	84302.3	109787	63533	59937	17838.9	25693.9	52039.6	47272.7	39310.7	41648.4	77070.8	43057.3	58479.1	12655.9	35150.3	27703.5	42735.5
ko00630	Glyoxylate and dicarboxylate metabolism	31048.4	40391.9	32939.5	31105.5	34555.4	43549.5	46331.5	28788.8	51358.7	25036.5	46112.3	47117.1	61246.4	45499	12788.2	61179.2	49553.5	57968.9	64014.2	58869.8	64254.9	68470.7	76543.5	80578.5	69407.8	53441.7	78423.2	71161	82188.1	78955.1	80286.8	80023.4	97275.3	59402.9	55054.2	19270	23359.7	54967.3	47234.9	39115.9	38235.4	68891.1	38782.9	52850	13490.8	34797.7	28394.2	42088.8
ko00400	Phenylalanine, tyrosine and tryptophan biosynthesis	40960.9	49252.2	39106.8	38100	45008.5	51496.2	55448.8	36057.1	48524	24501.5	42293.3	43086.9	57499	42860.6	11962.9	61966	50581	55256	60771.7	55417.2	56067.2	59481.5	66846.6	69732.7	75433	57759.3	84832.8	78240.7	77471.2	77808.6	78025.2	75443.2	88178.1	56022	51626.2	22012.4	22581.4	58304	48561.5	39973	36953.7	64660	36760.1	50180	14638.6	35858.4	29958.3	42725.6
ko00983	Drug metabolism - other enzymes	27477.3	31585.4	24832.7	25095.2	33159.6	41849.5	44884.5	27788.4	53256.5	24267.8	47714.8	48571	61169	45881.6	12895.9	58203.7	48605.6	58851.7	63182.1	58857.9	68786.9	72892.9	80332.4	84241.7	66742.8	50758.2	74879.2	67492.4	82273	76894.8	81498.9	79933.8	101947	60186	56950.2	20627.3	24837.7	53474.4	47941.9	38963.4	40479.2	73199.1	41214.3	56091.8	13496.7	35910.4	28788.5	43047.4
ko03030	DNA replication	32924.8	41863.5	34447.4	32868.7	40573.8	48823.4	51860.8	32719.5	49165.6	23932.9	43179.9	43745.1	56581.7	42330.2	11866.1	58276.5	49060.8	54543	59869.1	54849.2	58732.3	62348.2	69452.9	72665.9	72653.9	55688.5	82054.6	75217.2	77594.7	75726.8	77041	75396.6	90337.6	55517.5	51765	20146.2	23055.9	57619.9	48261.2	39624.3	37307.7	66103	37334.6	51051.9	14032.3	35554.7	29312.3	42416.2
ko00480	Glutathione metabolism	35292.6	45599.4	39320.4	36439.8	36435	46190.6	47878.7	29264.2	46604.4	23203	42238.1	41813.9	57667.5	43124.4	12060.1	59829	46271.2	50261.7	56987.9	52429.8	56335.1	60262.5	67622.6	70336	70182.5	55262.7	80733.9	73398.7	78186.2	76810.3	76930.6	74913	86928.8	54065	49703	17590.1	21988.9	58178.7	46854.2	39425.4	35086	62217.8	35061	47939	13208.9	33659.9	28249.3	40570.6
ko00240	Pyrimidine metabolism	32020.1	38785	31598.8	30699.2	37164.2	44364.8	47546	30141.3	46138.4	22241.6	40725.5	41246.4	53589.7	40105.4	11234.3	54826	45794.1	51543.6	56400.5	51772.7	55918	59360.5	66053.2	69127.6	67396.6	51631.6	75797	69723.9	73037	71298.6	72971.8	70974.6	85835.5	52745.9	49204.6	19355.5	21715.4	53171.3	45069	36920.7	35273.5	62574.4	35422.4	48301.2	13159	33178.6	27343.3	39635.9
ko00270	Cysteine and methionine metabolism	35292.6	41861.4	34183.7	33484	39344.8	46010.3	49011.2	31690.5	45279.1	23297.7	39398.7	40898.2	53545.6	39763	11105.8	57143.6	47325.8	52644.1	57841.3	52726.9	52925.4	56080.7	63110.2	66096	68245.2	52424.6	76798.8	70912.9	72095.5	71695.8	72818.1	69789.4	81839.7	51630.8	47580.9	19353.8	20889.1	52896.9	44510	36348.2	33835.8	59728.9	33852.3	46109.4	13240.1	32435	27147	38759
ko03020	RNA polymerase	34559.2	40756.2	30163.2	30024.6	35004.3	40922.9	44562.4	28550.4	44391.8	21675.2	39383.2	40228.1	53473.1	39742.1	11128.5	55193.5	44340.6	51111.6	55625	51183.5	54553.6	57872.3	64655.6	68020.9	63166.8	48392.4	71405.7	65260.5	71306.8	70270.6	71427.1	69326.8	83274.5	51958.1	47949.5	19320.1	20404.1	48959.5	42103.5	35110.8	33919.2	59969.9	34028.2	46401.1	12435.4	31528.6	25853.7	37787.6
ko00920	Sulfur metabolism	27282	36535.5	29538	27574.9	30437.4	38770.9	41227	25073.1	43161.4	20900.3	38872.5	39337.9	51113.8	38260.9	10715.1	51279.7	47857.5	55147.3	59543	55430.1	54315.5	57723.4	64147.4	67299.6	61579	47139.1	69356.7	63721.5	69190.1	66694.9	67595.3	66875	81645.7	49802.1	46425.6	15743.7	20367	48834.5	41468.7	34524.6	32524.9	58813.1	32986.3	44967.7	11708	29825.5	24639.4	35916.9
ko02010	ABC transporters	19800	26215	18602.7	18506.9	24712.6	33778.3	36197.4	21120.3	45965.5	21033.3	41703.5	42138.6	52497.7	39453.1	11139	49575.3	41625.5	50676.7	55339.5	51621.8	59853.1	63568.6	70856.9	74432.5	57413.1	44154.2	64791.9	58546.4	71371.5	67022	69173.2	69759.5	88496.5	52281.9	49204.9	15472.1	21097.7	46436	40544.7	33562.5	33760.1	62255.8	34698.5	47187.2	11032.3	29647.6	23850.7	35912.8
ko00930	Caprolactam degradation	14093.2	18121.4	7509.6	8353.82	14990.7	25539	27522.2	14557.3	50972.9	24278.1	45872.2	49001	56195.3	41401.3	11746.5	48708.4	40961.3	52068.9	57125.2	54126.3	67464.9	72033.4	79328.6	84827.4	49044.9	37388.5	55806.5	48121	74885.1	66619.8	71733.9	72784.1	95947.8	55282.7	52058.2	13532.2	22072	42557	38977.1	33893.4	35409	66726.3	36943.4	50115.4	10069	28953.6	22570.2	35565
ko00460	Cyanoamino acid metabolism	16764.2	20898.3	16680.8	16438.7	23317.2	32034.5	34147.2	20208.8	46136	21813	41936.1	43668	52537.8	39137.7	11023.6	49314.7	41572.6	50586	55226.4	51641.3	61735.7	65430.4	72488.6	77250.6	55711.6	42523.1	62543.2	56341.3	71180.9	65937.7	69499.3	69370.8	88710.3	52227.4	48847.6	15779.8	21263.5	45747	40360.5	33073.4	34241	62873.7	35123.1	47679.1	11041.5	29811.6	23851.3	36096.8
ko00520	Amino sugar and nucleotide sugar metabolism	30680.2	33383.4	25533.9	26497.7	31489.3	37040.5	40455.1	25780.8	42493.2	20047.9	37672.9	38365	49590.1	37051.3	10394.9	49864	41139.5	47600.6	51566.2	47760	53034.4	56145.6	62391.4	65554.6	57666.7	44224.8	65239.4	59083.5	67037.9	64990.5	67794.6	65208.5	80135	48716.5	45561	18103.1	19912.3	46358.2	40187.4	33019.5	32615.6	58034.6	32807.3	44704.5	11544	29884.7	24383.5	35685.8
ko03420	Nucleotide excision repair	23560.1	28318.2	20948.5	21204	28276.7	35156.4	38389.3	23618.2	43216.5	20058.1	38864.8	39352.7	49584.6	37123.3	10450.6	47937.8	40736.2	47690.5	51869.4	48128.4	55025.8	58398.5	64378.1	67770.5	57159.1	43320.7	64036.6	58654	67217.5	63603.3	66234.5	65556.5	82614.3	49370.2	46431	16720.6	20230	45406	39824.3	32783	32972	59469.5	33497.7	45644.7	11294.6	29605.7	23934.2	35534.5
ko00330	Arginine and proline metabolism	25417.7	30653.8	23856.9	23408.9	27910.2	35146.1	37653.8	23144.6	42454.8	20348.6	37943.7	38787	49463.2	36976.5	10380.5	48931.2	40381.7	47685.7	52041.4	48331.6	53154.3	56411.2	62850.7	66350.6	55604.1	42986.5	63130	56852.6	66777.3	63964.2	66118.7	64850.8	79756.4	48355.2	45092.1	16153	19535.6	45280	39096.2	32369.1	31674.7	57076	32102.2	43729.1	11019.3	28725.8	23456.7	34585
ko00230	Purine metabolism	26684.4	32841.2	26582.8	25741.9	30830.1	37525.2	40334.9	25225.3	40822.3	19581.2	36334.8	36834.2	47317.2	35428.7	9937.07	47544.8	40425.3	46076	50314.1	46357	50368.7	53475.6	59384.4	62292.7	58200.9	44598.3	65492.6	60065.7	64441	62175.5	63997.2	62692.1	76762.8	46787.1	43713.6	16516	19189.7	46061.6	39300.2	32304.3	31189.2	55652.4	31451.8	42849.1	11373	28915.7	23728	34636.7
ko00310	Lysine degradation	15588.1	20012.4	14205.6	14207.4	20058.8	28978.8	30998.8	17613.8	44347.4	20373.7	40600.4	41728.3	51072.7	38043.6	10729.2	45964.8	40839.4	50290.9	54524.6	51282.2	59432.2	63291.4	69637.5	73764.7	50929.7	39020.8	57634.3	51151.6	68610.7	62189.3	66562.3	66775.2	86353.5	50114.8	47339	14050.5	20253.8	42409.2	37870.1	31755.8	32921.6	60662.8	33919.4	46130.4	10168.8	28082.4	22188.7	34136.3
ko00860	Porphyrin and chlorophyll metabolism	21515	27748.8	20848.7	20631.2	25193.7	32193.2	35073.8	21317.3	40238.8	19194.2	36029.8	36558	45391.5	33907.1	9574.53	44243.1	37585.6	43888.3	48389.3	44615.3	50368.4	53419.9	59349	62335.7	53590.4	41144.9	60153.5	55329	62382.2	59417.3	61111.1	61011.9	76114.7	45991	43032.3	14644.8	18323.3	42535.3	36667.1	30465.8	29902.8	54323.1	30565.1	41499.3	10514.4	26764.4	21901.1	32378.7
ko00430	Taurine and hypotaurine metabolism	28109.3	32054.7	26581.2	26041.3	27420	33734.6	35850	22395	37409.8	17883.4	33877.4	34378.1	44878.3	33582.7	9386.57	45675.6	37344.1	43228.7	47036.2	43425.5	47979.2	51027.6	56839.6	59702.2	53464.2	41898.9	61384.5	55057.9	61821.1	59796.9	62322.3	59805	72145.9	43801.1	40666.8	15256.7	18177.8	44245.6	37324.4	30793.2	29165.4	51885.2	29279.6	39897	10430.6	27022.1	22254.3	32348.6
ko00500	Starch and sucrose metabolism	20926.2	25258.4	19601.3	19249.2	24366.6	31490.3	33699.3	20259.6	38364.9	17517	34481.3	34841.2	43359.3	32533.6	9143.52	41270.3	36357.3	42186	45683.2	42722.2	49714.5	52754.7	58244.4	61420.4	49760.3	38035.2	56544.9	51009.9	59281.7	55772.1	58575.9	57844.4	73466.7	43464.7	40811.8	14173.3	18220.2	41232.1	35748.8	29676.5	29302.5	53054.7	29716.3	40511.5	9846.63	26383.5	21245.6	31563.5
ko02030	Bacterial chemotaxis	52852.7	76061.7	58674.3	56778	57548.5	58519.6	63279.2	43340.7	18900	14356.5	16611.2	14540.3	37856.7	27721.5	7425.1	54498.5	44170.8	34201.4	41187.2	35374.6	12299.1	13791	18547.3	19432.2	76083	61559	88536	83648	46334.3	58718.6	46987.4	43964.1	32705.4	30995.7	24742	15142.3	11618.9	54883.3	37975.8	30938.2	17678.3	26984	15578.2	21478	12957.2	25045.1	24141	29510.2
ko00052	Galactose metabolism	18523.6	20625.9	14780	15669.1	21742	28170.5	30830.6	18514.5	39056.8	17320.9	35243.2	35793	43483.3	32664.3	9204.31	40410.4	35122.4	42472.9	45554	42713.1	51863.3	54962.9	60310.1	63811.7	47151.5	35665.9	52946.5	47586.6	59725.7	55136.5	59089.5	58279.6	75761.4	44125.7	41855.1	14481	18359.4	38568.5	34783.1	28620.9	29908.3	54473.9	30543	41526.9	9545.48	26005.2	20652.3	31193.4
ko03070	Bacterial secretion system	31957.6	42066.1	37254.8	34065.7	36161.4	41735.4	43380.1	28097	32141.1	17072.9	27875.7	27637.2	40222.6	29917	8283.41	45654.7	36914.3	37235.3	42235.4	37990.7	34451.1	36737.2	41785.9	43213.3	57317.1	44405.9	65397.9	60902.7	54557.7	55825	54287.6	52092.1	56377.8	37077.8	33596.1	14708.8	15121.2	45522.3	35394.6	29305.1	24606.5	41777.2	23893	32762.5	10613.5	25635.9	21892.4	30488.7
ko00740	Riboflavin metabolism	24714.7	31828	25761.9	24791	29985.1	35101.3	37678.4	24219.8	35137.3	18042.3	30245.1	31295	40234.2	29868.8	8367.51	43094.5	38568.6	43000.8	46877.2	42689.8	40283.2	42765.4	47944.9	50204.5	52431.8	40439.2	59144.1	54244.3	55089	54540.2	54617.8	53450.2	62719.8	39576	36392.8	14518.4	15859.3	40588.3	33947	27780.2	25923.4	45712.1	25926.8	35348.4	10203.4	24889.3	20763.2	29829
ko00643	Styrene degradation	10044.9	12016	9889.58	10242	16738	24519	25643.2	14979.2	40666.2	20315.3	36090	39420.7	44365.5	32851.6	9293.96	41124.1	33440.5	42434.7	46685.4	43475.3	53605.7	56675	63139.3	67774.3	43321.3	32867.6	48707.1	42938.3	60232.5	54269.6	58662.4	58643.4	75452.4	44572.3	41194.8	12409.4	17688.2	36123.2	32675.1	26720.5	28545.3	52968.8	29574.1	40090.8	8822.55	24190.8	19131.6	29386.5
ko00360	Phenylalanine metabolism	16007.1	19896.6	14549.9	14573.8	17852.1	24525.2	26491.9	15582.1	36198.9	17225.4	32896.9	34209.3	42200.3	31401.6	8834.49	39963.5	36468.1	44749.5	48425	45268.1	47799	50703.8	56314.8	59590.1	42718.3	32982.4	48562.5	43257.6	56638.7	52882.5	55230.5	54969.1	69746.3	41354.1	38504.4	12135.7	16469.1	35361	31331.1	26085.5	26704.5	49002.7	27421.4	37195.7	8561.45	23075.6	18478.2	28019.8
ko00130	Ubiquinone and other terpenoid-quinone biosynthesis	25390.2	31076	26089.3	24766.8	25886.2	31058.6	33113	20829.7	30302.6	14853.1	27489.7	27878.2	37289.5	27820.5	7780.59	37921.2	32135.1	35943.7	39639.1	36475.3	38304.4	40676.3	45381.6	47583.3	47508.1	36868.4	53879.5	49715.7	50621	49733.8	51131.8	49313.2	58609.9	35994.3	33531.9	12953.4	14935.2	38500.5	31749.5	26490.6	24151.4	42714	24170.8	32955.9	9155.28	23190.9	19213.1	27678
ko00190	Oxidative phosphorylation	23600	29929.1	24098.2	23133.5	27603.9	32092.8	34309	22106.9	30503.9	15383.1	26770.3	27121.6	36219.6	26936.1	7520.33	38716.5	32083.7	35426.8	38897.1	35411.7	35880.2	38109.7	42846.1	44652.8	47368.6	36601.7	53708.7	49388.4	49232.9	49115.5	49231.2	47804.7	55795.1	35467.1	32552.3	13329.3	14191.9	37115.6	30688.2	25216.1	23274.8	40789.3	23151.9	31634.8	9139.53	22538.4	18822.7	26934.5
ko00625	Chloroalkane and chloroalkene degradation	15519.4	19222.7	9128.67	10743.5	14381.4	19716.7	22122.8	13114.7	35525.8	17399.7	31557.9	33226.6	41317.9	30418.6	8552.8	39759.7	34158.1	43425.7	46794.4	44145.5	44984.5	48101.7	53900.9	57611.9	37734.6	28506	42241.4	38031.5	53973.6	51248	51843.9	52126.4	65721.2	40049.2	36819.1	11777.9	14753.5	30230.4	27231.1	23356.4	24291.1	44993.8	25176.7	34056.6	7629.28	20276.8	16287.5	24886.2
ko00362	Benzoate degradation	8664.9	11168.5	6919.49	7556.43	13103.6	19957.7	21560.7	12098	35544.6	16791.5	32067	33987.8	39631.5	29396.5	8310.77	35995.5	34134.2	43270.2	46529	43726.8	47173.9	50253.3	55360.3	59143.9	37256.4	28215.6	41825.6	37019.7	53578	48018	51438.4	51978.9	67996.4	39563.1	37041.1	10584.9	15652.7	30649.6	28211.5	23446.7	25356.1	47363.6	26360.6	35759.2	7538.87	21007.7	16455.2	25646.7
ko00040	Pentose and glucuronate interconversions	16608	19499.1	12472.5	13320.4	17158.6	22394.2	24638.8	14756.5	32845.5	14707.9	29901.1	30351.4	38158.2	28561.8	8024.59	35794.1	30401.2	37356.2	39982.2	37785.7	43699.4	46387.7	51230.5	53934.5	38706.7	29630.5	43982	39137.3	51302.9	48379.6	50462.7	50063.7	63936.4	37301.9	35288.8	11927.3	15271.5	32152	28780.8	24025.9	24806.4	45199.5	25330.2	34433	7847.36	21496.1	17118.8	25934.3
ko00540	Lipopolysaccharide biosynthesis	57180.7	66012	58962	55982.3	51641.5	49374.2	52254.2	37909.7	16121.8	12611.6	12782.9	12910.3	28418	20673.8	5559.54	42806	34239.8	28461.6	32768.4	27355.2	8754.72	9309.04	12569.2	11769.9	58925.8	47511.6	68755.6	64572.2	36900.5	47444.4	43233.8	36068.3	25690.5	22810.3	19273	17153.5	9414.26	45133	31078.6	25129.7	15489.4	21125.9	13118.1	18304	10692	22250.1	20607.3	25556.7
ko00363	Bisphenol degradation	0	7534.97	3489.7	0	9391.56	16948.1	18072.1	9478.33	37134.9	18524.4	32271.9	35642.9	38322.4	28024.4	7999.8	33333.1	34823.8	45616.4	48562.1	45871.6	48377.7	51324.6	56540.3	61012.8	34056.8	26033.2	38486.2	33987.8	51812.5	45224.9	49383.5	50222.6	66722.5	38884.3	35987.7	9273.13	15298.6	29043	26858.5	22366.5	24397.7	46198.8	25611.2	34733.4	7026.38	19788.8	15456.8	24351.3
ko00623	Toluene degradation	21397.6	25570.5	20000.2	20004.8	24282.6	28107	30099.9	19715.5	29853.1	15567.5	25781.3	27139.6	35335.8	26051.7	7298.77	37823.9	29523.4	33334.5	36744.3	33494.6	35096.8	37128.6	42125.2	44170.3	43145.3	33170.3	48405.5	44996.2	47116.7	46843.3	47688.4	45820	53649.7	34311.4	31372.8	12989.4	13343.7	33667	28132.6	22806.4	21947.5	38865.7	22004.5	29883.7	8436.83	20767.7	17282.7	24950.5
ko03018	RNA degradation	20907	27545.5	22352.3	20789	24130.3	29044.7	30668.8	19271.8	27928.9	13871.9	24572	24747	33310.1	24879.8	6952.23	34534.4	28949.9	31526.1	34769.5	31974.2	32760	34853.4	38955.8	40714.9	42877.4	33167.4	48818.6	44878.7	44716	44175.4	44227.6	43382.6	50961.3	31697.3	29430.4	11583.3	13149.2	34564.4	28234	23701.2	21229.3	37337.9	21155.2	28914.8	8208.77	20582.9	17185.8	24611.8
ko00564	Glycerophospholipid metabolism	20640.6	25389.3	21172.4	20279.6	23604.7	28196.1	29869.7	18917.9	27943.6	13665.9	24860.1	24944.3	33368	24973.1	6982.37	34676	28583.6	31804.4	34955	32154.2	33507.1	35651.9	39721.5	41529.6	41871.6	32380.1	47807.5	43509.5	45099.9	44304.5	45243.2	43902.1	51672.1	32032.1	29651.9	11451.5	13309.2	33756.3	28086.8	23158.6	21316.9	37667.3	21232.6	29106.4	8058.83	20550.6	17051.1	24518.5
ko00051	Fructose and mannose metabolism	20855.5	23427.3	15107.5	16395.5	21004.6	24081.7	26519.9	17112.6	27757.7	13244.4	24649.1	25321.6	33418	24790.4	6965.27	33759.2	28521.2	33552	36078	33387.8	34930.1	36995.6	41231.7	43353.3	37924.9	29159.9	43121.5	38841.2	44380.8	43568.9	44667.7	43301.9	52331.7	32179	29834.9	12061.4	13115	30438.4	26527.5	21864.7	21393	38014.5	21466.7	29238.2	7607.47	19797.2	16148.7	23658.7
ko00350	Tyrosine metabolism	13553.4	15671.7	10858.2	11314.7	14312.5	19805	21631	12506.3	29599.1	13631.5	27177.8	27821.6	34095.1	25551.3	7188.97	31666.3	27118	33341.6	36381.1	34151.1	39726.8	42290.9	46748.5	49598.3	35229.9	26975.1	39794.8	35833.2	46475	42984	45426.5	45093.6	58037.5	34054.5	32035.1	10217.3	13781.1	29512.8	26119.7	21991.6	22364.5	40995	23002.7	31178.8	7104.47	19201.8	15396.1	23273.1
ko00562	Inositol phosphate metabolism	8526.95	11147.2	8590.19	8641.92	13755.5	19903.4	21429.7	12036.5	29414.5	12784.8	27346.6	27510.8	32460.9	24545.2	6944.65	28227.8	25870.5	32112.2	34471.6	32607.5	40939.5	43368.8	47875.6	50642.1	35117	26552.7	39293.2	35354.7	45232.3	40082.6	43578.2	44101.4	58828.8	33722	32122.3	9623.03	14089.9	29049.7	26222.1	21555.4	22651.2	41898.1	23403.4	31768.1	7023.45	19368.4	15302.6	23403
ko00627	Aminobenzoate degradation	7884.85	10133.4	6497.31	6628.17	11392.9	17634	18882.3	10506.5	31633.4	15569.4	28095.5	30434.8	34386.7	25351.5	7192.89	31164.2	27031.8	34303	37403.2	35074.5	41266.2	43798.6	48531.5	52040.3	32325.5	24674	36591.1	32041.5	46505.8	41593.4	44669.9	44983.1	58715.5	34365	31986.5	9122.22	13747.5	27535.5	25030.2	20847.6	21998.2	41160.3	22881.1	30986.1	6651.28	18440.7	14560.4	22526.3
ko00910	Nitrogen metabolism	18063.2	20952.8	15286.5	16110.3	18436.4	22132.1	24183.5	15386	26371.4	13081.7	23668.9	24232	31540	23381.7	6564.77	32527.3	25923.4	29984.4	32986.2	30267.8	32747	34806.6	38698.2	40785.1	35943.3	27561	40698.9	37234.4	42370	41153.7	42097.3	41037.9	49919.6	31042.4	28597.4	10688.2	12054.7	28245.4	24393.4	20094.3	19837.9	35604.2	20056.9	27283.4	7069.8	17994.6	14819.7	21695
ko00960	Tropane, piperidine and pyridine alkaloid biosynthesis	16089.2	19817.1	15845.5	15360.6	17926.1	22333.5	23962.9	14790.8	25896.1	13020.4	23054.2	24090.1	30070.9	22344	6280.67	30193.9	25395.3	29135.1	32337.9	29769.9	32065.4	34008.3	37955.8	40131.5	35543.5	27395.5	40228.2	36789.6	40884.4	39360.2	40627.9	39683.7	48242.8	29648.6	27385.2	9964.25	11960.4	28751.1	24362.1	20292.4	19254	34587	19494.5	26505	7011.94	17760.9	14671.4	21383.5
ko00633	Nitrotoluene degradation	6992.95	11131.7	8487.56	8141.98	12760.9	17509.8	18634.8	11641.4	32352.7	19496	26302.5	31934.1	32574.2	23427.2	6691.13	32708.7	24029	29285.2	32759.7	29887.8	36004.3	38352.3	44206.5	48189.2	29771.2	22331.5	33661.3	29381.9	42913.5	39291.2	42000.1	41983.2	52542.9	33554.1	29697.3	9449.86	11546.4	23828.3	21343.2	17477.5	19042.6	35525.3	19833.3	26768.4	6326.94	15916	12927.9	19694.1
ko02040	Flagellar assembly	43485	63133.8	53511.1	48176.3	42147.6	42499.1	44646.9	30796	11026.6	9382.71	9075.16	8106.64	20691.6	15194.9	4211.25	34533	26005.4	17755.7	22369.6	18827.8	3376.38	4181.89	7452.47	7735.1	51222.1	41461.7	59870.2	56312.4	28140.2	38743.4	29369.5	26932.3	15783.1	17224.2	13398.5	9610.58	7534.53	38719.4	25151.3	21901.3	9603.88	13544	7724.25	10972.3	8443.03	16584.1	16492.9	19337.4
ko00561	Glycerolipid metabolism	12812.3	14881.3	11364.2	11450.5	15575.8	20212.5	21478.7	13052.3	25169	11494.7	22672	22975.1	29101	21816.7	6124.31	27763.6	23587.3	28086.1	30372.9	28402.1	32543.2	34574.1	38181.1	40305.4	32240.1	24440.2	36368.5	32716.5	39241.9	36847.7	38623.9	38174.1	48144.2	28369.8	26760.6	9163.89	11713.3	25768.5	22766.5	18744.7	18996.1	34544.6	19308.8	26361.7	6306.88	16960.5	13571.3	20337.4
ko04146	Peroxisome	9235.06	11182.8	8497.22	8630.64	11614.6	16106.1	17519.6	10239.3	24793.6	11546.5	22319.8	23071.8	27764.4	20689.7	5843.45	25419.8	22993.9	28058	30378.2	28454.8	32572.7	34468.2	37980.7	40269.1	28623.5	21821.5	32075.6	28989.9	37626.2	34426.3	36628.6	36498.7	47321.9	27686.3	26172.6	8228.43	11242.7	23582.2	21056.1	17469.5	18196.6	33445.3	18720.5	25468.3	5760.46	15580.7	12403.7	18876.4
ko00642	Ethylbenzene degradation	0	8445.9	3973.92	0	9795.25	13829.9	15115.8	8885.78	23440.6	11110.4	21287.1	22637.7	26929.5	19911.2	5589.15	25241.9	34581.1	44677.2	46094.6	43239.2	31660.2	33776.6	37214	39891.2	25692.1	19347.8	28998.1	26202.3	36724.3	33095.9	35658.5	35219.6	45315.8	26681.9	24864.3	7719.42	10386.7	20422.6	18915.8	15797.4	17151.6	31679.5	17689.4	24058	5155.69	14385.3	11223.3	17475.3
ko00908	Zeatin biosynthesis	16171.9	19527.8	15730.9	15221.4	18684.2	21550.7	22970.5	14853.7	20575.8	10169.8	17924	18209.3	24090.2	17996.5	5034.84	25554.9	20953.9	23112	25272.2	23070.3	23936.2	25426.6	28413.6	29676.5	31121	23858	35355.9	32127.3	32727.1	32636	32852.4	31874.2	37282.7	23295.7	21563.2	9032.82	9652.83	24598.9	20485.4	16777.5	15665.1	27378.5	15519.2	21278.7	6022.33	15265.2	12610.3	18141.2
ko00195	Photosynthesis	16944.5	20223.9	16235.8	15839.2	18974.3	21702.8	23187.2	15077.4	20851.8	10408.6	18135.3	18443.5	24553.6	18307.8	5117.71	26227.3	21160.8	23459.1	25632.8	23403.6	0	25547.2	28596.8	29849.9	31503	24238.5	35884.9	32542.6	33234.5	33822.1	33564.8	32355.9	37525.3	23631.5	21753.3	9129.52	9702.16	24884.6	20723.5	16944.9	15773.6	27523.3	15612.1	21401.4	6092.05	15427.5	12788.8	18356.3
ko00680	Methane metabolism	12074.3	15401.6	11161.1	10878.8	13630.6	17207.4	18741	11597.2	22514	11440.4	19647.8	20720.6	25166.2	18608.1	5256.4	25529.6	20473.1	23787	26339	24278.3	26973.7	28672.5	32209.7	34138.8	28045.3	21360.9	31572.2	28825.8	33996.3	32701.3	33099.1	33055.8	40739.2	25288	23221	8130.42	9778.6	22442.6	19441.4	16222	15902.5	28920.5	16217.4	22093.1	5596.41	14281.9	11727.9	17275.6
ko02020	Two-component system	16279.7	21306.1	16838.4	16260.3	16973.8	19979.8	21464.8	13647.4	18601.2	9525.16	16860.4	16789	23749.9	17633.9	4903.13	25462.7	21132.3	22867.2	25581.8	23328.2	22500.7	23986.7	26991.8	28381.9	30207.7	23411.6	34459.3	31763.8	31723.4	31741.5	31309.5	30620.6	35384.1	22644.6	20618.5	7980.11	8789.11	23525.5	19205.2	16150.7	14428.9	25391.9	14382.1	19631	5681.7	13990.3	11715.4	16784.2
ko00253	Tetracycline biosynthesis	30953.1	34555.2	28625.9	27961.7	27818	27069.2	29195.2	21061.6	0	9644.11	12374	0	23038.7	16870.5	4584.27	31170.7	21860.9	21045.9	23607	20482.5	12236	13089.1	16218.9	16168.4	34087.9	27285.9	39925.6	36690.3	28659.5	34483.3	31514.4	27667.8	23913.5	18630.9	16014.8	10970.7	7348.03	26517.2	19887.3	16084.6	12073.5	18502.4	10964.7	15186.9	6612.75	0	13077.7	17008.9
ko03450	Non-homologous end-joining	2776.65	4033.17	1577.42	1999.37	5401.49	9559.12	10777.3	5461.45	20014.7	8513.57	18824	18835.8	21881.7	16493.1	4694.71	18963.5	15952.3	20881	22407	21424	28152.7	29965	32748.1	34819.1	19715	14768.7	22015.5	19915.5	30115.6	26382.4	28583.3	29259.4	40168.1	22968.2	21801.9	5619.21	9152.25	16989.8	16076.2	13332.6	14799	28009	15561.8	21104.8	4112.83	11791.2	9166.27	14425.1
ko00053	Ascorbate and aldarate metabolism	10131	12396.7	7128.69	7881.74	10847.7	13471.3	14660.6	9023.34	17090.3	8223.61	15207.3	15660.8	20404.4	15105.7	4222.24	20576	16710.3	19726.1	21544.7	19990.5	21598	22991.8	25770.7	27281.7	22116.1	16987.5	25142.4	22614.4	27234.7	26454.9	26451.7	26299.8	32079.3	19520.7	18049.4	6338.48	7666.13	17609.2	15259.3	12857.5	12501.2	22567.5	12679.1	17251.1	4306.9	11305	9151.48	13638.1
ko00364	Fluorobenzoate degradation	0	0	5932.46	0	9262.6	11823.9	12656.1	8304.71	21014.6	0	17516	20757.7	23044.5	16507.9	4685.99	23375.3	17072.3	21114.3	23463.9	21366.9	24361.2	25840.9	29277.6	31533.1	21587.4	16508.6	24277.2	21932.8	30162	28359.1	30647.3	29204.9	35547	22026.7	19907.2	6822.94	0	17284.7	15235.8	12515.4	13430.1	24599.9	13825.3	18682.6	4431.7	0	9318.24	14075.7
ko00472	D-Arginine and D-ornithine metabolism	22806	39609	40968.5	33141.5	27605.5	33024	31357.7	20157.5	7119.67	6145.83	5805.33	3869.33	12816.7	9419.67	2592.67	20861	17841.5	11566	14908.8	11648	2024	1867	3286.5	2443	36437	31556.5	44986.5	40499	18884.7	24794.5	20359.2	18023.3	10296.8	11164.2	8205.83	4009.5	4411.5	30103.7	19513	16392	6449.83	9078.83	5411.5	7649.83	5925	11499.7	11261.7	13516.7
ko00361	Chlorocyclohexane and chlorobenzene degradation	10563.3	10895.4	6197.44	7372.01	8373.57	10474.3	11216.1	7417.26	17656.2	10285.3	14697.2	17201.5	20686.1	14810.2	4158.26	22004.1	15332.7	19019.5	21230.2	19473.1	20244.7	21601.2	25008.9	27061.8	18845.5	14490	21373.9	19538.4	26375.4	25910	26704.8	25308.6	29565.2	19271.7	16932.3	5926.48	6635.95	14846.1	12819	10646.5	11036.5	20321.3	11310	15290.6	3739.89	9521.46	7845.84	11741.7
ko00830	Retinol metabolism	2828.1	3826.77	1664.61	1873.27	3436.42	5733.16	6509.86	3388.43	11347.9	5081.16	10566.5	10809.2	12561.2	9398.42	2657.74	10672.9	9620.72	12464.9	13494.6	12888.6	0	16792.6	18443.5	19770.5	12028.3	8997.3	13246.3	12001.5	17111.1	15224.4	16223.2	16624.8	22670.7	13093.5	12371.2	3416.66	5126.92	9919.95	9113.75	7766.95	8341.81	15699.2	8740.6	11816.9	2442.53	6734.34	5301.22	8260.37
ko00906	Carotenoid biosynthesis	2560.82	3589.92	1667.56	2045.48	3370.03	4967.98	5386.1	3111.51	8669.42	4258.88	7774.04	8237.8	9917.94	7314.18	2061.23	8988.71	7213.51	8781.77	9547.31	8998.23	11225.9	11874	13294.6	13910	9264.53	6940.38	10395	9247.57	13074.9	12024.3	12457.6	12529.4	16267.6	9387.22	8914.28	2600.59	3707.63	7520.29	6751.75	5672.55	6179.71	11386.1	6373.63	8657.11	1832.59	5073.66	3995.13	6225.01
ko00100	Steroid biosynthesis	2439.91	2972.24	899.696	1025.68	2220.64	3885.19	4438.89	2251.38	7981.72	3370.38	7482.51	7592.32	9061.52	6784.03	1926.48	7002.47	6813.1	8668.19	9254.44	8855.49	11445.4	12161.2	13096.8	14092.8	7941.86	5938.14	9024.46	7878.54	11749	10216.3	11159.4	11596.6	16336.4	9140.32	8747.1	2331.36	3760.5	6830.53	6560.51	5787.72	6109.28	11507.2	6389.73	8658.38	1651.29	4897.25	3753.64	5950.82
ko03050	Proteasome	244.479	766.479	290.938	407.688	2051.4	3760.35	4315.02	2128.67	7827.81	3301.56	7383.88	7575.65	8059.29	6083.44	1741.56	6087.23	6241.96	8071.31	8688.33	8191.92	11417.8	12081.1	12988	13782.9	8309.62	6095.04	8922.31	8269.42	11428.1	9355.31	10785.1	11252.4	16321.6	9049.4	8776.73	2311.25	3725.98	6656.17	6491.69	5275.79	6124.35	11617.7	6470.6	8735.52	1721.83	4802.33	3692.38	5863.79
ko00624	Polycyclic aromatic hydrocarbon degradation	1575.07	2135.85	919.599	1051.55	2288.78	4029.75	4309.9	2296.61	9122.04	4758.31	7806.54	8885.74	9478.93	6934.51	1985.53	8783.5	6563.12	8758.48	9467.95	8996.7	0	0	0	14550.3	7753.79	6030.1	8903.81	7651.89	12687.5	11207.5	12126.2	12189.6	16056.7	9467.62	8767.59	2311.78	3657.72	6839.56	6439.49	0	5780.15	10997.3	6088.39	8244.85	1678.58	4677.74	3702	5771.2
ko04626	Plant-pathogen interaction	5800.25	7585.68	6542.14	6057.28	6416.18	7288.25	7632.47	5005.17	5394.19	2871.7	4660.83	4660.39	6881.14	5113.9	1421.12	8051.07	6406.36	6522.6	7428.27	6652.85	5793.74	6164.55	7114.46	7475.75	10052.9	7879.06	11538.6	10717.5	9239.01	9867.67	9253.48	8964.65	9459.98	6364.87	5703.92	2537.09	2634.04	7844.96	6073.7	5023.4	4074.65	7024.21	3947.81	5452.88	1816.19	4362	3774.28	5174.8
ko00120	Primary bile acid biosynthesis	556.722	658.537	164.76	242.148	1667.96	3353.82	3650.11	1723.72	7201.17	3021.2	6767.7	6925.98	7813.22	5784	1659.07	6074.91	5542.56	7348	7926.76	7533.48	10287.2	10937.2	11826.2	12552.7	7059.67	5227.13	7872.17	7047.87	10742.9	9063.44	10106.2	10478.6	14500.3	7905.78	7698.5	1841.19	3376.56	6252.35	5863.94	4929.72	5418.18	10245.5	5677.11	7723.41	1423.02	4306.06	3278.04	5272.11
ko00440	Phosphonate and phosphinate metabolism	2447.23	3916.31	3589.31	2970.5	2020.98	3262.22	3425.94	1899.31	4980.67	2234.76	4735.4	4673.03	6103.68	4555.59	1272.64	5919	4970.35	6001.18	6653.1	6151.44	6882.06	7387.74	8140.08	8564.23	6045.83	4769.93	6984.69	6364.87	8296.86	7910.11	7753.13	7961.46	10180.8	6142.54	5680.92	1621	2256.77	4776.33	4086.88	3556.55	3744.25	6933.88	3849.43	5238.57	1081.82	3028.9	2384.81	3731.94
ko00621	Dioxin degradation	3521.03	4853.46	2024.21	2641.02	2648.43	2600.84	2743.15	2337.19	3883.98	3820	2202.84	3921.52	4643.38	2909.39	809.753	8298.61	21318.8	27215.7	27138	24994.6	1368	1689.65	2468.35	2998.48	3511.12	2957.05	4178.79	4438.03	5400.48	6618.19	5328.09	4474.48	2685.67	3570.69	2421.09	1296.69	398.331	2031.26	1411.62	1148.57	744.783	1362.55	736.686	911.784	762.594	852.976	1088.67	1220.76
ko05111	Vibrio cholerae pathogenic cycle	6963.28	9683.53	10406	9131.41	8145.51	8561.65	8623.4	5952.91	2107.66	2052.21	1497.44	1605.05	3565.33	2545.44	667.752	6048.96	4914.73	3303.77	4118.8	3392.31	575.365	583.094	1146.94	1021.77	9199.98	7627.45	11034.2	10316.4	4852.35	6218.21	5519.19	4601.73	2187.87	2634.66	1968.68	1775.86	1350.58	7685.08	5092.48	4060	1881.09	2444.19	1461.98	2094.25	1672.93	3365.47	3220.12	3836.42
ko04910	Insulin signaling pathway	2064.04	2731.07	1917.89	2028.2	3056.14	3697.08	4009.44	2484.52	3889.79	1887.99	3491.91	3546.93	4425.87	3308.18	931.556	4338.07	3991.17	4379.44	4837.76	4430.85	4798.07	5073.34	5604.03	5876.44	5809.27	4406.97	6561	6078.91	6076.03	5827.59	6002.51	5977.71	7386.67	4468.38	4169.37	1500.87	1912.93	4648.7	3958.76	3198.38	3027.69	5440.91	3042.42	4161.38	1122.52	2889.07	2370.24	3441.7
ko03008	Ribosome biogenesis in eukaryotes	2007.1	2819.39	2496.82	2348.32	3056.78	3753.68	4087.21	2551.55	3771.99	1889.95	3350.33	3448.32	4161.5	3115.55	875.007	4137.58	3789.94	4152.25	4651.6	4219.44	4668.61	4923.82	5463.43	5707.22	6044.28	4517.07	6456.65	6377	5785.28	5411.96	5687.78	5651.96	7173.13	4415.06	4184.95	1595.92	1770.97	4423.28	3766.76	3017.52	2953.37	5323.82	3030.88	4077.58	1182.58	2701.23	2273	3255.4
ko00600	Sphingolipid metabolism	4893.18	5984.87	1991.38	2106.88	1983.52	2615.47	3037.8	1719.56	3641.98	1548.4	3431.91	3253.97	5383.2	3854.74	1048.53	5176.02	4581.02	5025.7	5324.88	5267.19	4693.99	5018.61	5484.35	5864.98	4131.77	3112.31	4898.9	4340.59	6091.08	6534.47	5749.54	5905.35	7332.06	4288.51	4158.78	1506.64	1615.2	3577.04	3089.19	3197.09	2824.49	5273.07	2852.91	3936.38	842.447	2435.2	1945.84	2939.65
ko01053	Biosynthesis of siderophore group nonribosomal peptides	693.094	910.333	364.178	380.864	1112.2	2027.74	2198.62	1106.41	4374.12	1977.52	3959.96	4138.08	5053.22	3742.12	1052.6	4255.95	3543.72	4503.09	4858.9	4698.49	5997.07	6335.46	7108.41	7556.31	4101.47	3222.17	4693.53	4040.27	6477.14	5596.09	6103.45	6186.3	8274.66	4875.69	4557.53	1153.39	1920.28	3527.82	3337.25	2834.94	3048.51	5778.21	3196.66	4343.35	843.572	2440.47	1883.43	2974.5
ko00510	N-Glycan biosynthesis	3709.83	3952.1	1637.98	2072.29	2756.61	2867.47	3473.84	2311.43	3603.82	1684.83	3172.52	3261.14	4476.02	3273.51	918.037	4681.14	3619.28	4338.84	4603.21	4272.8	4446.29	4701.82	5303.8	5573.23	4643.39	3484.58	5078.64	4723.05	5555.29	5690.81	5591.55	5453.35	6816.85	4339.14	4044.54	1911.45	1612.85	3269.12	3112.77	2695.37	2789.18	4965.12	2829.73	3822.64	1001.98	2413.89	1991.45	2912.16
ko02060	Phosphotransferase system (PTS)	4039.01	5012.22	3604.68	3613.57	4081.3	4245.59	4566.85	3038.33	2548.82	1382.18	2256.15	2119.9	3988.01	2952.26	803.565	4845.45	3567.82	3477.18	3873.92	3453.35	2643.43	2843.58	3249.38	3339.94	5950.76	4770.48	6929.37	6431.35	5034.53	5567.73	5157.19	4782.88	4638.16	3183.35	2865.24	1508.22	1319.59	4550.66	3474.71	2891.5	2169.53	3506.93	2048.52	2801.11	1078.03	2439.5	2124.15	2879.29
ko00965	Betalain biosynthesis	0	0	4620.59	0	6091.17	3984.25	4109.84	4597.26	2611.42	2678.83	1253.33	2693.08	5524.16	3516.24	940.335	7715.75	3157.51	4632.09	4605.01	3760.25	942.915	724.915	1496.5	1426.59	3407.09	3591.09	4791.66	3719.33	4986.01	5900.41	7930.76	4501.76	2127	3135.51	2083.57	3323.84	587.75	2908	2438.59	0	1489.5	1509.25	0	1558.08	1061.58	0	1969.09	2405.07
ko00511	Other glycan degradation	8163.78	9473.74	4408.96	5098.24	3340.41	2274.22	2923.05	2596.92	1318.53	804.024	900.479	861.121	4004.85	2575.94	660.756	6579.45	5244.97	4921.51	4807.31	4845.16	1325.91	1405.66	2058.77	1924.33	2195.52	2042.8	3022.83	2965.3	3622.38	7366.99	4741.57	3627.04	2331.78	2289.12	1907.14	2075.92	368.223	2246.44	1414.02	1586.88	959.016	1455.27	785.857	1009.37	538.455	1254.76	1163.98	1431.08
ko00591	Linoleic acid metabolism	3304.17	4538.56	2055.64	2285.86	1494.94	1398.11	1570.86	1309.42	2853.22	2221.22	1490.68	2054.22	3367.26	2198.96	578.333	5636.85	9574.42	11768.9	11753	11004.6	1592.69	1836.46	2477.46	2755.36	2153.45	1717.84	2543.26	2563.3	3345.76	5043.93	3436.81	3009.03	1607.92	2376.25	1389.48	801.292	194.333	1364.47	770.778	764.5	407.057	672.652	386.388	541.333	385.667	528.527	633.973	727.777
ko05120	Epithelial cell signaling in Helicobacter pylori infection	1357.26	2185.7	1853.03	1728.46	1907.56	2454.93	2664.79	1590.98	2483.46	1181.19	2321.83	2327.11	3037.9	2283.45	640.965	2840.79	2626.74	2982.54	3253.05	3019	3237.2	3447.52	3747.75	3989.32	3960.27	3009.39	4480.13	4178.55	4075.44	3855.93	3911.99	4032.25	5045.44	2916.86	2774.43	865.271	1314.82	3126.72	2650.5	2178.3	1996.1	3657.15	2027.04	2770.87	727.398	1879.79	1546.16	2240.77
ko00622	Xylene degradation	1331.47	1708.82	818.8	1012.47	1024.2	896.086	828.185	927.334	2009.18	2063.92	984.383	2169.9	2587.62	1565.13	418.96	4411.05	14438.3	19023.9	18732	17481.9	803.05	861.283	1441.57	1759.48	854.783	770.634	1264.92	1000.02	2749.89	3179.16	2579.59	2067.05	881.248	1498.62	864.561	620.809	194.232	629.668	510.333	408.551	246.115	490.725	244.33	269.666	247.916	263.166	375.4	377.016
ko04141	Protein processing in endoplasmic reticulum	1619.98	2028.02	1761.89	1690.09	2059.48	2089.67	2370.84	1649.96	1503.62	891.939	1254.78	1298.29	1865.05	1367.13	373.201	2357.74	1946.72	1965.47	2227.87	1943.34	1491.58	1558.93	1857.85	1914.31	3055.24	2330.39	3277.43	3286.96	2456.25	2716.67	2518.72	2405.54	2667.16	2021.48	1781.91	1004.57	684.879	2071.63	1680.37	1277.1	1189.31	2016.71	1177.42	1573.06	603.417	1202.44	1073.56	1438.7
ko04113	Meiosis - yeast	1710.56	2157.89	1979.59	0	1303.23	0	1706.19	1045.73	1617.65	0	1447.55	1475.28	2161.94	1611.57	445.286	2194.78	1739.98	1972.32	2120.17	2016.06	2028.84	2194.92	2451.88	2597.31	2383.78	1910.45	2786.97	2419.51	2698.46	2631.62	2671.79	2582.66	3026.26	1914.57	1740.03	654.935	740.173	1997.56	1625.59	1425.98	1239.41	2151.95	1234.95	1680.75	468.663	0	982.667	1421.73
ko00311	Penicillin and cephalosporin biosynthesis	3351.17	2454.89	2037.81	2483.97	2211.4	1617.69	1784.74	1701.27	779.48	625.641	627.856	649.544	2630.57	1818.62	453.17	4276.45	2026.34	2324.71	2428.82	2137.36	1249	1273.09	1884.31	1432.52	1920.31	1960.31	2621.52	2213.71	2628.24	3662.07	3207.79	2285.67	1028.19	1473.79	981.761	1207.74	284.546	1524.76	1006.9	628.81	622.809	713.239	469.78	687.379	403.449	810.95	768.67	967.16
ko00121	Secondary bile acid biosynthesis	4053.5	3317.5	635.5	717	1133.5	1147	1552	860.5	1375	674	1384.5	615	3090.5	2195.5	625.5	4255.5	1333.5	1281	1421	1583	68	80	120.5	110	2481.5	1789	3350.5	3725	2884.5	3626.5	2329	2534	1495	1809	1535	615	242	2536.5	1347.5	1864.5	784	1252.5	774	1211	289.5	908.5	881.5	1197.5
ko03013	RNA transport	1140.65	1429.72	1018.34	1048.51	1509.11	1568.2	1823.3	1255.09	1217.49	606.927	1093.83	1031.08	1535.28	1145.12	312.853	1667.69	1566.85	1657.71	1844.01	1648.23	1436.79	1519.27	1700.15	1829.97	2479.54	1774.63	2497.67	2616.55	1982.62	2074.86	1986.65	1945.05	2490.41	1751.49	1598.21	808.903	543.57	1452.03	1279.57	1013.78	1055.14	1855.8	1096.32	1435.04	489.06	937.368	816.207	1135.75
ko00140	Steroid hormone biosynthesis	3134.01	3298.53	1057.6	1088.16	594.754	554.598	719.736	461.633	451.653	310.621	389.351	321.331	1420.38	928.899	229.106	1800.51	1201.18	1199.74	1292.99	1365.82	157.425	191.675	387.482	406.796	552.018	507.753	886.611	668.336	1112.18	1752.15	948.932	941.396	538.199	691.399	510.976	447.752	104.571	584.901	372.991	710.308	264.858	373.111	193.538	335.832	136.35	331.525	336.705	420.941
ko04210	Apoptosis	1223.06	1730.5	928.29	1066.44	751.855	716.828	802.156	606.146	411.006	295.08	421.951	265.483	1156.88	840.726	226.747	1737.01	1003.13	890.704	1132.99	981.053	147.096	221.914	335.629	284.785	1083.48	938.49	1356.25	1248.97	1355.45	1888.42	1191.27	1250.83	808.919	760.807	618.542	245.231	97.3548	671.317	381.817	385.968	229.059	337.973	198.118	308.312	162.941	261.962	277.323	348.478
ko00941	Flavonoid biosynthesis	1744.37	912.169	967.435	1271	1215.22	1134.24	1105.72	928.285	427.052	304.916	401.899	243.298	1171.02	810.448	218.969	1563.08	850.354	883.017	922.705	843.4	139.4	131.999	242.267	256.3	793.85	541.75	973.783	773.033	1058.73	1351.57	1352.9	866.22	782.498	904.284	684.568	580.652	72.332	354.418	323.833	208.134	341.848	469.118	269.163	416.698	132.114	350.682	297.202	417.379
ko03022	Basal transcription factors	568.462	1081.92	367.385	689.231	1247.92	953.154	1773.85	1278.15	110.385	134.462	171.077	95.8462	72	54.4615	9.6154	267.538	913.462	753.846	1058.85	673.077	8.0769	9.6923	19.1538	19.6923	2823.15	1774.85	1737.77	3269.54	79.6923	183.308	93.5385	122	1150.38	1136.62	1289.23	992.231	2.6154	83.3077	403.692	55.2308	568.923	1151.77	818.923	857.462	603.308	119.154	352.231	214.769
ko05143	African trypanosomiasis	1500.72	1128.85	765.574	993.074	775.038	521.186	592.528	575.667	320.667	214.546	296.852	268.657	1055.51	774.083	205.968	1565.73	630.862	846.723	901.561	814.338	307.121	0	0	0	567.861	482.287	729.292	669.546	1081.83	1388.62	1304.75	920.129	493.472	540.278	405.875	419.746	102.222	495.482	384.861	296.361	261.842	296.005	208.194	283.037	131.787	308.278	296.713	369.083
ko01056	Biosynthesis of type II polyketide backbone	4.8333	87.5	17.8333	26.8333	290.5	431.5	298.167	342.667	1345.5	1309.83	446	1289.33	648.667	290.5	92	1604.17	187.5	87.6667	238.667	91	541.833	284.833	833.667	809.5	112	460.333	192.167	105.667	705.5	699.5	781	580.333	408.667	653.833	614.833	100.833	177.833	502	381.333	58	30.5	284	84.5	59	96	62.6667	100.667	127.333
ko04974	Protein digestion and absorption	868.487	510.968	424.1	588.152	556.719	355.021	390.648	414.054	256.154	248.093	136.46	245.886	588.03	388.8	100.524	827.273	487.428	575.539	571.872	515.556	168.493	176.073	263.267	236.827	322.987	330.041	465.556	388.887	487.244	686.589	745.651	460.382	211.399	283.514	206.763	306.57	49.7928	285.774	220.667	123.58	143.753	149.023	109.352	154.226	93.9528	205.452	189.174	241.772
ko05146	Amoebiasis	484.462	271.29	247.736	358.918	357.151	243.937	268.24	264.09	122.705	96.5038	93.1492	97.3115	353.66	238.443	60.6564	552.765	244.202	362.505	372.64	330.238	137.569	124.816	225.897	223.603	325.013	266.974	355.058	409.089	356.336	474.737	486.584	319.397	171.201	247.774	172.032	209.443	41.5641	223.299	165.649	74.7392	95.119	109.841	75.4231	99.6274	66.1615	131.145	124.167	156.221
ko04142	Lysosome	0	1320.99	386.06	442.339	256.278	176.261	266.228	193.221	136.418	76.9236	92.9632	85.9528	371.146	227.817	58.4574	614.319	426.781	402.779	400.455	421.249	0	0	0	0	177.49	159.541	249.62	259.721	290.857	622.409	290.518	291.316	222.362	247.957	194.284	190.68	36.4292	170.027	114.46	221.881	79.883	135.943	0	88.0832	46.8496	93.6456	100.017	108.606
ko00943	Isoflavonoid biosynthesis	216.143	151	56.1429	114.714	179.571	110.714	142.857	95.5714	64.7143	56.4286	75.5714	78.1429	363.571	231.429	61.5714	341.286	260.286	198.643	218.429	233.643	81.3571	66.7857	125.643	59.3571	168.286	117.429	176	174.714	114.143	304.286	184.714	143.571	67.7143	69.7143	49.4286	79.5714	21.1429	56	82.2857	25.7143	38.7143	41.8571	27.7143	41.1429	23.4286	76.1429	71.1429	83.1429
ko03015	mRNA surveillance pathway	100.796	115.037	50.2963	71.8519	117.593	85.9259	155.426	117.315	12.7407	15.2593	12.2778	6.3519	68.1481	49.5185	11.3148	72.8333	81.0556	67.5185	81.1481	70.8333	14.0556	16.7222	35.9815	55.0556	271.13	165.815	154.037	313.241	16.5	44.4074	15.6852	20.3148	95.8704	120.333	112.463	90.9074	1.5185	12.2963	45.5185	11.3519	53.6481	106.389	76.7037	78.1667	61.6481	14.0741	36.1852	26.0741
ko04512	ECM-receptor interaction	20.9107	48.875	14.1964	27.2679	75.4821	61.375	79.2679	74.75	101.661	120.054	36.6429	120.643	54.1429	22.3393	7.5	98.3036	28.375	14.7143	29.9286	13.6786	21.9464	20.125	41.5714	55.1964	113.429	74.3036	83.9464	129.179	55.6607	51.125	78.1786	50.5714	40.8571	45.875	38.2143	29.625	0.8036	6.7857	17.75	3.2143	21.1964	44.1429	33.0536	37.3929	30.5	8.7857	22.2143	13.9643
ko00909	Sesquiterpenoid biosynthesis	0.6	4.6	0.434	4.1	4.767	17.767	12.034	8.5	98.5	72.033	62	58.233	170	120.183	29.317	228.967	107.934	98.767	104.434	126.017	34.8	11.1	45.8	30.5	2.1	38.083	5.9	2.266	42.167	46.45	36.783	35.367	36.333	40.067	65.75	6.484	17	45.9	34.933	4.233	11.7	43.067	15.1	14.433	6.466	16.767	15.667	28.766
ko05150	Staphylococcus aureus infection	23.8636	40.6918	9.0406	14.9797	27.763	15.0406	22	21.303	25.7121	25.3888	25.7221	19.7524	91.9394	64.4088	15.687	115.323	70.4245	81.4397	108.813	101.162	1.99	3.2524	4.1364	3.6061	37.3636	25.6715	39.7879	31.51	61.7324	99.6515	93.5355	50.4039	23.303	41.303	26.4545	15.793	1.0152	28.6415	16.5303	12.4545	8.9745	10.6315	6.7576	10.02	8.7473	15.3182	15.9194	21.6209
ko05322	Systemic lupus erythematosus	15.2174	24.2317	3.667	10.4057	20.247	12.2322	16.3913	16.6522	30.8478	8.71	17.8404	20.5796	66.0435	53.6952	13.5943	136.007	24.3917	18.9135	24.8843	16.8843	26.0726	26.8404	57.0217	60.5217	8.4783	9.6374	12.6957	4.2317	111.203	109.609	58.4639	68.3404	67.6304	61.2826	53.1087	76.4857	13.087	36.5509	20.4783	29.4783	25.5504	25.3626	23.7826	33.9635	5.4852	9.8696	16.3843	10.4778
ko04976	Bile secretion	27.931	52.3103	17.7931	31.5862	0	42.5862	71.1379	48.8621	11.5	7.7759	14.0345	10.3276	9.0862	4.5345	1.2241	41.1034	42.9655	55.9483	61.8448	55.1724	0	0	7	9.7586	102.19	66.8966	70.1379	118.845	7.8448	10.7414	5.2759	10.7586	52.4828	34.9655	49.6034	36.069	0.9655	6.2414	17.3621	8.4138	22.9655	55.7931	33.3793	34.8966	22.1724	6.1379	15.6724	9.2931
ko03040	Spliceosome	0.2667	3.7	1.3833	3.9	6.3	2.2167	4.3167	5.55	11.5667	3.3	6.4667	7.8	20.9667	17.35	4.5167	45.45	7.3	5.6667	7.45	5.15	4.6833	2.2667	12.8833	6.2667	1.3333	1.7833	2.2167	1.2333	37.9167	35.65	16.8	22.3667	23.8	18.3167	18.65	27.65	4.9667	13.6667	7.65	11.2	9.3833	9.2	8.7667	12.4167	1.85	3.7333	5.9833	3.95
ko05100	Bacterial invasion of epithelial cells	0.3333	1.2221	0.3436	0.9797	7.9752	4.283	9.0909	4.7273	1.2121	2.1161	1.5252	0.6918	8.803	5.7118	1.1264	17.8233	17.7579	4.6215	6.7527	5.2224	7.3536	10.5555	14.1667	28.3636	23.3788	17.4745	19.3333	21.7827	7.8233	22.5606	10.7779	15.8736	5.803	16.0455	5.2727	5.0355	0.6364	0.9294	3.3182	1.7879	1.4442	2.0406	1.3636	2.1261	2.3685	3.0909	3.2224	1.7118
[truncated: 2 more columns]
